# Supplementary material for: Repeat mediated excision of gene drive elements for restoring wild-type populations
Source: PLoS Genet. 2024 Nov 7;20(11):e1011450. doi: 10.1371/journal.pgen.1011450 (PMC11584131; doi:10.1371/journal.pgen.1011450)
Supplement: S1 Data — (XLSX) [file pgen.1011450.s001.xlsx]

## Sheet: 1. yMCR
	Phenotype Key
	GD = Gene Drive (y-G+ = yellow body pigmentation with EGFP positive eyes)
	GD.wt = Heterozygous for Gene Drive (y-/+G-/+ = wild type body pigmentation with EGFP positive eyes)
	wt = wild type or functional resistant allele (y+G- = wild type body pigmentation with white eyes)
	r2 = non-functional resistant allele (y-G- = yellow body pigmentation with white eyes)
	♀				♂							%
	GD	GD.wt	wt	r2	GD	wt	r2		♀				♂			Total %
Cross No.	y-G+	y-/+G-/+	y+G-	y-G-	y-G+	y+G-	y-G-	Total	% GD	% GD.wt	% wt	% r2	% GD	% wt	% r2	% GD+GD.wt	% wt	% r2
1	11	2	0	2	14	0	1	30	36.6667	6.66667	0	6.66667	46.6667	0	3.33333	90	0	10
2	22	3	0	5	25	0	0	55	40	5.45455	0	9.09091	45.4545	0	0	90.9091	0	9.09091
3	22	4	6	0	23	0	5	60	36.6667	6.66667	10	0	38.3333	0	8.33333	81.6667	10	8.33333
4	6	5	0	0	16	0	1	28	21.4286	17.8571	0	0	57.1429	0	3.57143	96.4286	0	3.57143
5	14	2	2	2	9	2	5	36	38.8889	5.55556	5.55556	5.55556	25	5.55556	13.8889	69.4444	11.1111	19.4444
6	3	1	0	0	6	0	2	12	25	8.33333	0	0	50	0	16.6667	83.3333	0	16.6667
7	24	2	0	0	28	0	0	54	44.4444	3.7037	0	0	51.8519	0	0	100	0	0
8	27	2	0	0	29	0	1	59	45.7627	3.38983	0	0	49.1525	0	1.69492	98.3051	0	1.69492
9	24	2	0	1	18	0	0	45	53.3333	4.44444	0	2.22222	40	0	0	97.7778	0	2.22222
10	19	0	3	13	18	3	13	69	27.5362	0	4.34783	18.8406	26.087	4.34783	18.8406	53.6232	8.69565	37.6812
11	25	1	0	0	34	0	0	60	41.6667	1.66667	0	0	56.6667	0	0	100	0	0
12	9	2	0	0	11	0	2	24	37.5	8.33333	0	0	45.8333	0	8.33333	91.6667	0	8.33333
13	12	2	0	8	25	0	6	53	22.6415	3.77358	0	15.0943	47.1698	0	11.3208	73.5849	0	26.4151
14	16	6	1	4	28	0	3	58	27.5862	10.3448	1.72414	6.89655	48.2759	0	5.17241	86.2069	1.72414	12.069
15	18	1	1	0	25	0	0	45	40	2.22222	2.22222	0	55.5556	0	0	97.7778	2.22222	0
16	20	3	0	1	19	0	1	44	45.4545	6.81818	0	2.27273	43.1818	0	2.27273	95.4545	0	4.54545
17	6	0	1	0	7	0	1	15	40	0	6.66667	0	46.6667	0	6.66667	86.6667	6.66667	6.66667
18	34	5	1	3	35	0	1	79	43.038	6.32911	1.26582	3.79747	44.3038	0	1.26582	93.6709	1.26582	5.06329
19	31	6	1	9	48	0	15	110	28.1818	5.45455	0.909091	8.18182	43.6364	0	13.6364	77.2727	0.909091	21.8182
20	7	2	0	0	9	0	0	18	38.8889	11.1111	0	0	50	0	0	100	0	0
21	32	10	0	0	33	0	0	75	42.6667	13.3333	0	0	44	0	0	100	0	0
22	30	6	0	1	41	0	1	79	37.9747	7.59494	0	1.26582	51.8987	0	1.26582	97.4684	0	2.53165
23	34	5	0	5	34	0	0	78	43.5897	6.41026	0	6.41026	43.5897	0	0	93.5897	0	6.41026
24	36	1	0	7	20	0	3	67	53.7313	1.49254	0	10.4478	29.8507	0	4.47761	85.0746	0	14.9254
25	15	1	1	5	23	0	2	47	31.9149	2.12766	2.12766	10.6383	48.9362	0	4.25532	82.9787	2.12766	14.8936
26	20	2	3	0	17	0	6	48	41.6667	4.16667	6.25	0	35.4167	0	12.5	81.25	6.25	12.5
27	11	1	1	5	14	0	8	40	27.5	2.5	2.5	12.5	35	0	20	65	2.5	32.5
28	20	2	0	5	21	0	11	59	33.8983	3.38983	0	8.47458	35.5932	0	18.6441	72.8814	0	27.1186
29	13	1	0	2	18	0	0	34	38.2353	2.94118	0	5.88235	52.9412	0	0	94.1176	0	5.88235
30	23	0	0	7	15	0	4	49	46.9388	0	0	14.2857	30.6122	0	8.16327	77.551	0	22.449
31	12	1	0	1	21	0	0	35	34.2857	2.85714	0	2.85714	60	0	0	97.1429	0	2.85714
32	8	0	0	0	11	0	0	19	42.1053	0	0	0	57.8947	0	0	100	0	0
33	19	1	2	2	19	0	3	46	41.3043	2.17391	4.34783	4.34783	41.3043	0	6.52174	84.7826	4.34783	10.8696
34	18	1	0	1	20	0	1	41	43.9024	2.43902	0	2.43902	48.7805	0	2.43902	95.122	0	4.87805
35	17	0	0	3	19	0	3	42	40.4762	0	0	7.14286	45.2381	0	7.14286	85.7143	0	14.2857
36	9	3	2	4	12	0	4	34	26.4706	8.82353	5.88235	11.7647	35.2941	0	11.7647	70.5882	5.88235	23.5294
37	18	2	0	1	15	0	1	37	48.6486	5.40541	0	2.7027	40.5405	0	2.7027	94.5946	0	5.40541
38	16	1	0	8	17	0	7	49	32.6531	2.04082	0	16.3265	34.6939	0	14.2857	69.3878	0	30.6122
39	18	1	0	2	26	0	2	49	36.7347	2.04082	0	4.08163	53.0612	0	4.08163	91.8367	0	8.16327
40	14	0	2	8	21	1	4	50	28	0	4	16	42	2	8	70	6	24
41	17	0	1	2	26	0	3	49	34.6939	0	2.04082	4.08163	53.0612	0	6.12245	87.7551	2.04082	10.2041
42	24	2	0	1	26	0	1	54	44.4444	3.7037	0	1.85185	48.1481	0	1.85185	96.2963	0	3.7037
43	18	1	0	1	19	2	1	42	42.8571	2.38095	0	2.38095	45.2381	4.7619	2.38095	90.4762	4.7619	4.7619
44	17	2	0	3	22	0	6	50	34	4	0	6	44	0	12	82	0	18
45	16	0	0	6	18	0	5	45	35.5556	0	0	13.3333	40	0	11.1111	75.5556	0	24.4444
46	23	0	1	1	30	5	4	64	35.9375	0	1.5625	1.5625	46.875	7.8125	6.25	82.8125	9.375	7.8125
47	26	2	0	2	36	0	4	70	37.1429	2.85714	0	2.85714	51.4286	0	5.71429	91.4286	0	8.57143
48	24	0	0	3	17	0	3	47	51.0638	0	0	6.38298	36.1702	0	6.38298	87.234	0	12.766
49	24	1	0	3	26	0	1	55	43.6364	1.81818	0	5.45455	47.2727	0	1.81818	92.7273	0	7.27273
50	10	1	0	2	20	0	0	33	30.303	3.0303	0	6.06061	60.6061	0	0	93.9394	0	6.06061
51	24	1	0	3	24	0	4	56	42.8571	1.78571	0	5.35714	42.8571	0	7.14286	87.5	0	12.5
52	34	1	0	0	28	0	3	66	51.5152	1.51515	0	0	42.4242	0	4.54545	95.4545	0	4.54545
53	27	0	0	2	30	0	5	64	42.1875	0	0	3.125	46.875	0	7.8125	89.0625	0	10.9375
54	28	1	1	8	35	1	4	78	35.8974	1.28205	1.28205	10.2564	44.8718	1.28205	5.12821	82.0513	2.5641	15.3846
55	29	0	0	0	45	1	1	76	38.1579	0	0	0	59.2105	1.31579	1.31579	97.3684	1.31579	1.31579
56	27	3	0	8	34	0	1	73	36.9863	4.10959	0	10.9589	46.5753	0	1.36986	87.6712	0	12.3288
57	24	1	2	6	22	1	2	58	41.3793	1.72414	3.44828	10.3448	37.931	1.72414	3.44828	81.0345	5.17241	13.7931
58	8	0	0	3	5	0	3	19	42.1053	0	0	15.7895	26.3158	0	15.7895	68.4211	0	31.5789
	1133	106	32	169	1307	16	168	2931	38.6557	3.61651	1.09178	5.76595	44.5923	0.545889	5.73183	86.8646	1.63767	11.4978
															min	53.6232	0	0
															max	100	11.1111	37.6812
															>60%	57	0	0
															<50%	0	58	58

## Sheet: 2. yReMEDE
	Phenotype Key
	GD = Gene Drive (y-G+R+ = yellow body pigmentation with EGFP and RFP positive eyes)
	GD.wt = Heterozygous for Gene Drive (y-/+G-/+R-/+ = wild type body pigmentation with EGFP and RFP positive eyes)
	wt = wild type or functional resistant allele (y+G-R- = wild type body pigmentation with white eyes)
	r2 = non-functional resistant allele (y-G-R- = yellow body pigmentation with white eyes)
	♀				♂							%
	GD	GD.wt	wt	r2	GD	wt	r2		♀				♂			Total %
Cross No.	y-G+R+	y-/+G-/+R-/+	y+G-R-	y-G-R-	y-G+R+	y+G-R-	y-G-R-	Total	% GD	% GD.wt	% wt	% r2	% GD	% wt	% r2	% GD+GD.wt	% wt	% r2
1	25	1	17	0	21	6	6	76	32.8947	1.31579	22.3684	0	27.6316	7.89474	7.89474	61.8421	30.2632	7.89474
2	15	0	15	0	8	8	4	50	30	0	30	0	16	16	8	46	46	8
3	9	0	11	0	6	7	3	36	25	0	30.5556	0	16.6667	19.4444	8.33333	41.6667	50	8.33333
4	24	0	18	0	19	5	6	72	33.3333	0	25	0	26.3889	6.94444	8.33333	59.7222	31.9444	8.33333
5	9	0	9	0	7	10	3	38	23.6842	0	23.6842	0	18.4211	26.3158	7.89474	42.1053	50	7.89474
6	15	5	12	1	7	0	11	51	29.4118	9.80392	23.5294	1.96078	13.7255	0	21.5686	52.9412	23.5294	23.5294
7	11	3	8	0	5	3	3	33	33.3333	9.09091	24.2424	0	15.1515	9.09091	9.09091	57.5758	33.3333	9.09091
8	9	2	8	0	8	3	1	31	29.0323	6.45161	25.8065	0	25.8065	9.67742	3.22581	61.2903	35.4839	3.22581
9	20	1	12	1	16	7	7	64	31.25	1.5625	18.75	1.5625	25	10.9375	10.9375	57.8125	29.6875	12.5
10	10	0	14	1	6	8	1	40	25	0	35	2.5	15	20	2.5	40	55	5
11	18	0	26	0	10	6	7	67	26.8657	0	38.806	0	14.9254	8.95522	10.4478	41.791	47.7612	10.4478
12	2	0	3	0	0	4	2	11	18.1818	0	27.2727	0	0	36.3636	18.1818	18.1818	63.6364	18.1818
13	7	0	13	0	13	1	4	38	18.4211	0	34.2105	0	34.2105	2.63158	10.5263	52.6316	36.8421	10.5263
14	15	1	15	0	12	4	9	56	26.7857	1.78571	26.7857	0	21.4286	7.14286	16.0714	50	33.9286	16.0714
15	18	0	13	0	8	6	2	47	38.2979	0	27.6596	0	17.0213	12.766	4.25532	55.3191	40.4255	4.25532
16	22	1	6	0	18	0	8	55	40	1.81818	10.9091	0	32.7273	0	14.5455	74.5455	10.9091	14.5455
17	1	0	1	0	1	0	1	4	25	0	25	0	25	0	25	50	25	25
18	4	0	3	0	5	0	2	14	28.5714	0	21.4286	0	35.7143	0	14.2857	64.2857	21.4286	14.2857
19	18	0	16	1	15	13	3	66	27.2727	0	24.2424	1.51515	22.7273	19.697	4.54545	50	43.9394	6.06061
20	23	0	30	0	15	11	9	88	26.1364	0	34.0909	0	17.0455	12.5	10.2273	43.1818	46.5909	10.2273
21	19	0	19	0	21	10	0	69	27.5362	0	27.5362	0	30.4348	14.4928	0	57.971	42.029	0
22	12	10	8	0	24	5	2	61	19.6721	16.3934	13.1148	0	39.3443	8.19672	3.27869	75.4098	21.3115	3.27869
23	10	1	21	0	15	10	8	65	15.3846	1.53846	32.3077	0	23.0769	15.3846	12.3077	40	47.6923	12.3077
24	15	0	18	1	15	7	2	58	25.8621	0	31.0345	1.72414	25.8621	12.069	3.44828	51.7241	43.1034	5.17241
25	9	0	13	0	8	12	4	46	19.5652	0	28.2609	0	17.3913	26.087	8.69565	36.9565	54.3478	8.69565
26	15	9	6	0	19	11	0	60	25	15	10	0	31.6667	18.3333	0	71.6667	28.3333	0
27	16	0	16	0	16	9	3	60	26.6667	0	26.6667	0	26.6667	15	5	53.3333	41.6667	5
28	16	5	14	1	20	5	5	66	24.2424	7.57576	21.2121	1.51515	30.303	7.57576	7.57576	62.1212	28.7879	9.09091
29	19	0	19	0	23	2	4	67	28.3582	0	28.3582	0	34.3284	2.98507	5.97015	62.6866	31.3433	5.97015
30	15	0	15	0	16	21	5	72	20.8333	0	20.8333	0	22.2222	29.1667	6.94444	43.0556	50	6.94444
31	13	2	6	0	14	7	2	44	29.5455	4.54545	13.6364	0	31.8182	15.9091	4.54545	65.9091	29.5455	4.54545
32	7	3	2	0	11	7	0	30	23.3333	10	6.66667	0	36.6667	23.3333	0	70	30	0
33	11	1	9	1	17	5	4	48	22.9167	2.08333	18.75	2.08333	35.4167	10.4167	8.33333	60.4167	29.1667	10.4167
34	17	1	21	0	26	18	4	87	19.5402	1.14943	24.1379	0	29.8851	20.6897	4.5977	50.5747	44.8276	4.5977
35	22	0	13	0	10	10	3	58	37.931	0	22.4138	0	17.2414	17.2414	5.17241	55.1724	39.6552	5.17241
36	15	0	10	1	15	4	5	50	30	0	20	2	30	8	10	60	28	12
37	4	2	3	0	2	3	0	14	28.5714	14.2857	21.4286	0	14.2857	21.4286	0	57.1429	42.8571	0
38	13	0	13	0	13	7	0	46	28.2609	0	28.2609	0	28.2609	15.2174	0	56.5217	43.4783	0
39	6	0	8	0	8	4	4	30	20	0	26.6667	0	26.6667	13.3333	13.3333	46.6667	40	13.3333
40	8	4	8	0	24	9	2	55	14.5455	7.27273	14.5455	0	43.6364	16.3636	3.63636	65.4545	30.9091	3.63636
41	17	1	19	0	5	7	1	50	34	2	38	0	10	14	2	46	52	2
42	17	0	17	0	9	7	0	50	34	0	34	0	18	14	0	52	48	0
43	13	0	11	0	8	9	0	41	31.7073	0	26.8293	0	19.5122	21.9512	0	51.2195	48.7805	0
44	9	0	8	1	6	3	5	32	28.125	0	25	3.125	18.75	9.375	15.625	46.875	34.375	18.75
45	6	0	3	0	4	1	1	15	40	0	20	0	26.6667	6.66667	6.66667	66.6667	26.6667	6.66667
46	10	0	6	0	15	0	3	34	29.4118	0	17.6471	0	44.1176	0	8.82353	73.5294	17.6471	8.82353
47	10	0	6	0	5	3	5	29	34.4828	0	20.6897	0	17.2414	10.3448	17.2414	51.7241	31.0345	17.2414
48	9	0	15	0	15	2	0	41	21.9512	0	36.5854	0	36.5854	4.87805	0	58.5366	41.4634	0
49	9	0	22	0	8	1	4	44	20.4545	0	50	0	18.1818	2.27273	9.09091	38.6364	52.2727	9.09091
50	13	1	11	0	11	5	1	42	30.9524	2.38095	26.1905	0	26.1905	11.9048	2.38095	59.5238	38.0952	2.38095
51	1	0	3	0	3	2	0	9	11.1111	0	33.3333	0	33.3333	22.2222	0	44.4444	55.5556	0
52	9	1	6	0	8	8	2	34	26.4706	2.94118	17.6471	0	23.5294	23.5294	5.88235	52.9412	41.1765	5.88235
53	19	0	11	0	10	9	6	55	34.5455	0	20	0	18.1818	16.3636	10.9091	52.7273	36.3636	10.9091
54	13	0	14	0	14	13	7	61	21.3115	0	22.9508	0	22.9508	21.3115	11.4754	44.2623	44.2623	11.4754
55	4	0	7	0	6	4	1	22	18.1818	0	31.8182	0	27.2727	18.1818	4.54545	45.4545	50	4.54545
56	5	0	7	2	4	1	3	22	22.7273	0	31.8182	9.09091	18.1818	4.54545	13.6364	40.9091	36.3636	22.7273
57	3	1	5	0	7	4	3	23	13.0435	4.34783	21.7391	0	30.4348	17.3913	13.0435	47.8261	39.1304	13.0435
58	14	3	6	0	10	3	5	41	34.1463	7.31707	14.6341	0	24.3902	7.31707	12.1951	65.8537	21.9512	12.1951
	718	59	669	11	665	350	196	2668	26.9115	2.21139	25.075	0.412294	24.925	13.1184	7.34633	54.048	38.1934	7.75862
															min	18.1818	10.9091	0
															max	75.4098	63.6364	25
															>60%	15	1	0
															<50%	19	48	58

## Sheet: 3. yEGFP
Cross		y-,3xP3.EGFP/+ master female x w[1118] male
Cross date		23-06-26
Parents removed		23-06-29
Scoring		23-07-10
Vial #	Females		Males		Total	EGFP+ %	EGFP- %
	y-,3xP3.EGFP/+	+/+	y-,3xP3.EGFP/Y	+/Y
1	27	35	24	29	115	0.443478	0.556522
2	31	27	16	25	99	0.474747	0.525253
3	35	28	27	28	118	0.525424	0.474576
4	33	39	28	20	120	0.508333	0.491667
5	24	24	33	26	107	0.53271	0.46729
6	39	22	21	12	94	0.638298	0.361702
7	30	28	31	39	128	0.476562	0.523438
8	34	27	34	35	130	0.523077	0.476923
9	26	32	31	32	121	0.471074	0.528926
10	32	35	14	20	101	0.455446	0.544554
11	35	33	32	34	134	0.5	0.5
12	34	27	20	24	105	0.514286	0.485714
13	38	39	26	34	137	0.467153	0.532847
14	29	30	22	21	102	0.5	0.5
15	30	27	25	31	113	0.486726	0.513274
16	32	28	28	33	121	0.495868	0.504132
17	31	45	35	33	144	0.458333	0.541667
18	34	27	28	36	125	0.496	0.504
19	36	35	31	25	127	0.527559	0.472441
20	36	38	34	36	144	0.486111	0.513889
21	36	34	22	14	106	0.54717	0.45283
22	9	11	0	3	23	0.391304	0.608696
23	31	40	26	38	135	0.422222	0.577778
24	16	26	21	11	74	0.5	0.5
25	25	33	27	15	100	0.52	0.48
26	13	18	20	23	74	0.445946	0.554054
27	15	11	11	14	51	0.509804	0.490196
28	4	6	5	7	22	0.409091	0.590909
29	12	15	8	7	42	0.47619	0.52381
30	7	11	5	8	31	0.387097	0.612903
Total	814	831	685	713	3043	0.492606	0.507394
					min	0.387097	0.361702
					max	0.638298	0.612903
					>60%	1	2
					<50%	17	10

## Sheet: 4. WT Seq-yMCR
	Data S1. yMCR pair-mated crosses
										Sequencing WT progeny
1	Cross	Phenotypes	Drive	Ht	WT	Yellow	Total	Alleles		Allele	Maternal	Paternal			Average % of NHEJ across 10 crosses
	4	Female	23	0	0	4	27	54			NHEJ	NHEJ			3.09759
		Male	27	0	4	5	36	36			Indels	Indels	Total Indels		Average % of NHEJ across 29 crosses
		Total	50	0	4	9	63	90		Female	0	0	0		1.06897
			79.3651	0	6.34921	14.2857	100			Male	4	0	4
										Total	4	0	4
			WT alleles = 0+(0*2)+0+4 =				4			%/4	100	0	100
										%/90	4.44444	0	4.44444
2	Cross	Phenotypes	Drive	Ht	WT	Yellow	Total	Alleles			Maternal	Paternal
	6	Female	9	0	1	1	11	22			NHEJ	NHEJ
		Male	11	0	0	2	13	13			Indels	Indels	Total Indels
		Total	20	0	1	3	24	35		Female	1	1	2
			83.3333	0	4.16667	12.5	100			Male	0	0	0
										Total	1	1	2
			WT alleles = 0+(1*2)+0+0 =				2			%/2	50	50	100
										%/35	2.85714	2.85714	5.71429
3	Cross	Phenotypes	Drive	Ht	WT	Yellow	Total	Alleles			Maternal	Paternal
	7	Female	11	1	0	1	13	26			NHEJ	NHEJ
		Male	13	0	0	2	15	15			Indels	Indels	Total Indels
		Total	24	1	0	3	28	41		Female	0	1	1
			85.7143	3.57143	0	10.7143	100			Male	0	0	0
										Total	0	1	1
			WT alleles = 1+(0*2)+0+0 =				1			%/1	0	100	100
										%/41	0	2.43902	2.43902
4	Cross	Phenotypes	Drive	Ht	WT	Yellow	Total	Alleles			Maternal	Paternal
	8	Female	21	1	1	2	25	50			NHEJ	NHEJ
		Male	32	0	0	0	32	32			Indels	Indels	Total Indels
		Total	53	1	1	2	57	82		Female	1	2	3
			92.9825	1.75439	1.75439	3.50877	100			Male	0	0	0
										Total	1	2	3
			WT alleles = 1+(1*2)+0+0 =				3			%/3	33.3333	66.6667	100
										%/82	1.21951	2.43902	3.65854
5	Cross	Phenotypes	Drive	Ht	WT	Yellow	Total	Alleles			Maternal	Paternal
	9	Female	10	2	0	3	15	30			NHEJ	NHEJ
		Male	17	0	0	3	20	20			Indels	Indels	Total Indels
		Total	27	2	0	6	35	50		Female	0	2	2
			77.1429	5.71429	0	17.1429	100			Male	0	0	0
										Total	0	2	2
			WT alleles = 2+(0*2)+0+0 =				2			%/2	0	100	100
										%/50	0	4	4
6	Cross	Phenotypes	Drive	Ht	WT	Yellow	Total	Alleles			Maternal	Paternal
	13	Female	15	1	0	8	24	48			NHEJ	NHEJ
		Male	21	0	0	11	32	32			Indels	Indels	Total Indels
		Total	36	1	0	19	56	80		Female	0	1	1
			64.2857	1.78571	0	33.9286	100			Male	0	0	0
										Total	0	1	1
			WT alleles = 1+(0*2)+0+0 =				1			%/1	0	100	100
										%/80	0	1.25	1.25
7	Cross	Phenotypes	Drive	Ht	WT	Yellow	Total	Alleles			Maternal	Paternal
	16	Female	28	0	0	5	33	66			NHEJ	NHEJ
		Male	28	0	1	3	32	32			Indels	Indels	Total Indels
		Total	56	0	1	8	65	98		Female	0	0	0
			86.1538	0	1.53846	12.3077	100			Male	1	0	1
										Total	1	0	1
			WT alleles = 0+(0*2)+0+1 =				1			%/1	100	0	100
										%/80	1.02041	0	1.02041
8	Cross	Phenotypes	Drive	Ht	WT	Yellow	Total	Alleles			Maternal	Paternal
	21	Female	11	1	0	3	15	30			NHEJ	NHEJ
		Male	15	0	0	3	18	18			Indels	Indels	Total Indels
		Total	26	1	0	6	33	48		Female	0	1	1
			78.7879	3.0303	0	18.1818	100			Male	0	0	0
										Total	0	1	1
			WT alleles = 1+(0*2)+0+0 =				1			%/1	0	100	100
										%/48	0	2.08333	2.08333
9	Cross	Phenotypes	Drive	Ht	WT	Yellow	Total	Alleles			Maternal	Paternal
	23	Female	18	2	0	3	23	46			NHEJ	NHEJ
		Male	24	0	0	0	24	24			Indels	Indels	Total Indels
		Total	42	2	0	3	47	70		Female	0	2	2
			89.3617	4.25532	0	6.38298	100			Male	0	0	0
										Total	0	2	2
			WT alleles = 2+(0*2)+0+0 =				2			%/2	0	100	100
										%/70	0	2.85714	2.85714
10	Cross	Phenotypes	Drive	Ht	WT	Yellow	Total	Alleles			Maternal	Paternal
	27	Female	15	1	0	1	17	34			NHEJ	NHEJ
		Male	19	0	1	3	23	23			Indels	Indels	Total Indels
		Total	34	1	1	4	40	57		Female	0	1	1
			85	2.5	2.5	10	100			Male	1	0	1
										Total	1	1	2
			WT alleles = 1+(0*2)+0+1 =				2			%/2	50	50	100
										%/57	1.75439	1.75439	3.50877
	The remaining 19 pair-mated crosses of F1 yMCR Ht virgin females with WT males did not yield any progeny with WT body pigmentation.
	Following are the data for all additional 29 crosses that were performed to generate sequencing data. Comments indicate the nature of the sequenced indel around the PAM sequence.
	Phenotype Key
	GD = Gene Drive (y-G+ = yellow body pigmentation with EGFP positive eyes)
	GD.wt = Heterozygous for Gene Drive (y-/+G-/+ = wild type body pigmentation with EGFP positive eyes)
	wt = wild type or functional resistant allele (y+G- = wild type body pigmentation with white eyes)
	r2 = non-functional resistant allele (y-G- = yellow body pigmentation with white eyes)
	♀				♂							%
	GD	GD.wt	wt	r2	GD	wt	r2		♀				♂			Total %
Cross No.	y-G+	y-/+G-/+	y+G-	y-G-	y-G+	y+G-	y-G-	Total	% GD	% GD.wt	% wt	% r2	% GD	% wt	% r2	% GD+GD.wt	% wt	% r2
1	12	0	0	0	10	0	2	24	50	0	0	0	41.6667	0	8.33333	91.6667	0	8.33333
2	8	0	0	0	22	0	2	32	25	0	0	0	68.75	0	6.25	93.75	0	6.25
3	22	0	0	0	31	0	0	53	41.5094	0	0	0	58.4906	0	0	100	0	0
4	23	0	0	4	27	4	5	63	36.5079	0	0	6.34921	42.8571	6.34921	7.93651	79.3651	6.34921	14.2857
5	18	0	0	6	23	0	6	53	33.9623	0	0	11.3208	43.3962	0	11.3208	77.3585	0	22.6415
6	9	0	1	1	11	0	2	24	37.5	0	4.16667	4.16667	45.8333	0	8.33333	83.3333	4.16667	12.5
7	11	1	0	1	13	0	2	28	39.2857	3.57143	0	3.57143	46.4286	0	7.14286	89.2857	0	10.7143
8	21	1	1	2	32	0	0	57	36.8421	1.75439	1.75439	3.50877	56.1404	0	0	94.7368	1.75439	3.50877
9	10	2	0	3	17	0	3	35	28.5714	5.71429	0	8.57143	48.5714	0	8.57143	82.8571	0	17.1429
10	22	0	0	0	19	0	2	43	51.1628	0	0	0	44.186	0	4.65116	95.3488	0	4.65116
11	7	0	0	4	12	0	2	25	28	0	0	16	48	0	8	76	0	24
12	29	0	0	5	19	0	5	58	50	0	0	8.62069	32.7586	0	8.62069	82.7586	0	17.2414
13	15	1	0	8	21	0	11	56	26.7857	1.78571	0	14.2857	37.5	0	19.6429	66.0714	0	33.9286
14	12	0	0	5	18	0	6	41	29.2683	0	0	12.1951	43.9024	0	14.6341	73.1707	0	26.8293
15	12	0	0	7	20	0	7	46	26.087	0	0	15.2174	43.4783	0	15.2174	69.5652	0	30.4348
16	28	0	0	5	28	1	3	65	43.0769	0	0	7.69231	43.0769	1.53846	4.61538	86.1538	1.53846	12.3077
17	22	0	0	2	15	0	1	40	55	0	0	5	37.5	0	2.5	92.5	0	7.5
18	9	0	0	2	28	0	4	43	20.9302	0	0	4.65116	65.1163	0	9.30233	86.0465	0	13.9535
19	12	0	0	2	16	0	3	33	36.3636	0	0	6.06061	48.4848	0	9.09091	84.8485	0	15.1515
20	25	0	0	0	28	0	0	53	47.1698	0	0	0	52.8302	0	0	100	0	0
21	11	1	0	3	15	0	3	33	33.3333	3.0303	0	9.09091	45.4545	0	9.09091	81.8182	0	18.1818
22	4	0	0	2	15	0	4	25	16	0	0	8	60	0	16	76	0	24
23	18	2	0	3	24	0	0	47	38.2979	4.25532	0	6.38298	51.0638	0	0	93.617	0	6.38298
24	4	0	0	1	9	0	3	17	23.5294	0	0	5.88235	52.9412	0	17.6471	76.4706	0	23.5294
25	4	0	0	3	3	0	1	11	36.3636	0	0	27.2727	27.2727	0	9.09091	63.6364	0	36.3636
26	16	0	0	2	11	0	4	33	48.4848	0	0	6.06061	33.3333	0	12.1212	81.8182	0	18.1818
27	15	1	0	1	19	1	3	40	37.5	2.5	0	2.5	47.5	2.5	7.5	87.5	2.5	10
28	3	0	0	0	1	0	1	5	60	0	0	0	20	0	20	80	0	20
29	3	0	0	0	4	0	0	7	42.8571	0	0	0	57.1429	0	0	100	0	0
	405	9	2	72	511	6	85	1090	37.156	0.825688	0.183486	6.6055	46.8807	0.550459	7.79817	84.8624	0.733945	14.4037
															min	63.6364	0	0
															max	100	6.34921	36.3636
															>60%	29	0	0
															<50%	0	29	29

## Sheet: 5. WT Seq-yReMEDE
	Data S2. yReMEDE pair-mated and en masse mating crosses
										Sequencing WT progeny
1	Cross	Phenotypes	Drive	Ht	WT	Yellow	Total	Alleles		Allele	Maternal				Paternal			% SSA	% WT & SSA	% TCG of SSA
	pair-mated 1	Female	10	0	7	0	17	34			NHEJ	SSA			NHEJ	WT
		Male	11	0	5	5	21	21			Indels	TGG	TCG	GGG	Indels	TGG	Total
		Total	21	0	12	5	38	55		Female	5	1	1	0	0	7	14
			55.2632	0	31.5789	13.1579	100			Male	1	3	1	0	0	0	5
										Total	6	4	2	0	0	7	19			33.3333	% of the 10.9 % SSA are TCGs
			WT alleles = 0+(7*2)+0+5 =				19			%/19	31.5789	21.0526	10.5263	0	0	36.8421	100
										%/55	10.9091	7.27273	3.63636	0	0	12.7273	34.5455	10.9091	23.6364
2	Cross	Phenotypes	Drive	Ht	WT	Yellow	Total	Alleles			Maternal				Paternal
	pair-mated 2	Female	14	0	13	0	27	54			NHEJ	SSA			NHEJ	WT
		Male	13	0	7	0	20	20			Indels	TGG	TCG	GGG	Indels	TGG	Total
		Total	27	0	20	0	47	74		Female	1	11	1	0	0	13	26
			57.4468	0	42.5532	0	100			Male	0	7	0	0	0	0	7
										Total	1	18	1	0	0	13	33			5.26316
			WT alleles = 0+(13*2)+0+7 =				33			%/33	3.0303	54.5455	3.0303	0	0	39.3939	100
										%/74	1.35135	24.3243	1.35135	0	0	17.5676	44.5946	25.6757	43.2432
3	Cross	Phenotypes	Drive	Ht	WT	Yellow	Total	Alleles			Maternal				Paternal
	pair-mated 3	Female	19	0	11	0	30	60			NHEJ	SSA			NHEJ	WT
		Male	10	0	9	6	25	25			Indels	TGG	TCG	GGG	Indels	TGG	Total
		Total	29	0	20	6	55	85		Female	0	6	3	2	0	11	22
			52.7273	0	36.3636	10.9091	100			Male	0	6	3	0	0	0	9
										Total	0	12	6	2	0	11	31			30
			WT alleles = 0+(11*2)+0+9 =				31			%/31	0	38.7097	19.3548	6.45161	0	35.4839	100
										%/85	0	14.1176	7.05882	2.35294	0	12.9412	36.4706	23.5294	36.4706
4	Cross	Phenotypes	Drive	Ht	WT	Yellow	Total	Alleles			Maternal				Paternal
	pair-mated 4	Female	25	1	17	0	43	86			NHEJ	SSA			NHEJ	WT
		Male	20	0	6	6	32	32			Indels	TGG	TCG	GGG	Indels	TGG	Total
		Total	45	1	23	6	75	118		Female	0	15	2	0	1	17	35
			60	1.33333	30.6667	8	100			Male	0	5	1	0	0	0	6
			TCG							Total	0	20	3	0	0	17	40			13.0435
			WT alleles = 1+(17*2)+0+6 =				41			%/41	0	50	7.5	0	0	42.5	100
										%/118	0	16.9492	2.54237	0	0	14.4068	33.8983	19.4915	33.8983
5	Cross	Phenotypes	Drive	Ht	WT	Yellow	Total	Alleles			Maternal					Paternal
	en masse 1	Female	99	2	76	0	177	354			NHEJ	SSA			NHEJ	WT
		Male	74	0	36	13	123	123			Indels	TGG	TCG	GGG	Indels	TGG	Total
		Total	173	2	112	13	300	477		Female	15	47	14	0	0	78	154
			57.6667	0.666667	37.3333	4.33333	100			Male	6	21	9	0	0	0	36
										Total	21	68	23	0	0	78	190			25.2747
			WT alleles = 2+(76*2)+0+36 =				190			%/190	11.0526	35.7895	12.1053	0	0	41.0526	100
										%/477	4.40252	14.2558	4.8218	0	0	16.3522	39.8323	19.0776	35.4298
6	Cross	Phenotypes	Drive	Ht	WT	Yellow	Total	Alleles			Maternal					Paternal
	en masse 2	Female	32	0	26	0	58	116			NHEJ	SSA			NHEJ	WT
		Male	16	0	17	2	35	35			Indels	TGG	TCG	GGG	Indels	TGG	Total
		Total	48	0	43	2	93	151		Female	5	16	5	0	0	26	52
			51.6129	0	46.2366	2.15054	100			Male	0	14	3	0	0	0	17
										Total	5	30	8	0	0	26	69			21.0526
			WT alleles = 0+(26*2)+0+17 =				69			%/69	7.24638	43.4783	11.5942	0	0	37.6812	100
										%/151	3.31126	19.8675	5.29801	0	0	17.2185	45.6954	25.1656	42.3841
7	Cross	Phenotypes	Drive	Ht	WT	Yellow	Total	Alleles			Maternal					Paternal
	en masse 3	Female	49	11	56	0	116	232			NHEJ	SSA			NHEJ	WT
		Male	63	0	18	37	118	118			Indels	TGG	TCG	GGG	Indels	TGG	Total
		Total	112	11	74	37	234	350		Female	3	21	19	13	0	67	123
			47.8632	4.70085	31.6239	15.812	100			Male	8	0	10	0	0	0	18
										Total	11	21	29	13	0	67	141			46.0317
			WT alleles = 11+(56*2)+0+18 =				141			%/141	7.80142	14.8936	20.5674	9.21986	0	47.5177	100
										%/350	3.14286	6	8.28571	3.71429	0	19.1429	40.2857	18	37.1429
8	Cross	Phenotypes	Drive	Ht	WT	Yellow	Total	Alleles			Maternal					Paternal
	en masse 4	Female	41	3	37	2	83	166			NHEJ	SSA			NHEJ	WT
		Male	51	0	22	22	95	95			Indels	TGG	TCG	GGG	Indels	TGG	Total
		Total	92	3	59	24	178	261		Female	4	10	17	6	0	40	77
			51.6854	1.68539	33.1461	13.4831	100			Male	0	6	16	0	0	0	22
										Total	4	16	33	6	0	40	99			60
			WT alleles = 3+(37*2)+0+22 =				99			%/99	4.0404	16.1616	33.3333	6.06061	0	40.404	100
										%/261	1.53257	6.13027	12.6437	2.29885	0	15.3257	37.931	21.0728	36.3985
																	Average %	20.3652	36.0755	29.2499

## Sheet: 6. WT Seq-Overall%
	yReMEDE	Alleles in WT Progeny (%)
	Cross	Maternal				Paternal		Overall
		NHEJ	SSA			NHEJ	WT					Subset %
		Indels	TGG	TcG	gGG	Indels	TGG	Total	NHEJ	SSA	WT & SSA	TcG of SSA	Mean NHEJ	Mean SSA
1	Pair-mated	10.9091	7.27273	3.63636	0	0	12.7273	34.5455	10.9091	10.9091	23.6364	33.3
2	Pair-mated	1.35135	24.3243	1.35135	0	0	17.5676	44.5946	1.35135	25.6757	43.2432	5.3
3	Pair-mated	0	14.1176	7.05882	2.35294	0	12.9412	36.4706	0	23.5294	36.4706	30
4	Pair-mated	0	16.9492	2.54237	0	0	14.4068	33.8983	0	19.4915	33.8983	13	3.06511	19.9014	pair-mated
5	en masse	4.40252	14.2558	4.8218	0	0	16.3522	39.8323	4.40252	19.0776	35.4298	25.3
6	en masse	3.31126	19.8675	5.29801	0	0	17.2185	45.6954	3.31126	25.1656	42.3841	21.1
7	en masse	3.14286	6	8.28571	3.71429	0	19.1429	40.2857	3.14286	18	37.1429	46
8	en masse	1.53257	6.13027	12.6437	2.29885	0	15.3257	37.931	1.53257	21.0728	36.3985	60	3.0973	20.829	en masse
	Average	3.08121	13.6147	5.70477	1.04576	0	15.7103	39.1567	3.08121	20.3652	36.0755	29.25
	yMCR	Alleles in WT Progeny (%)
	Cross	Maternal	Paternal				Cross	Maternal	Paternal
		NHEJ	NHEJ					NHEJ	NHEJ
		Indels	Indels	Total				Indels	Indels	Total
1	Pair-mated	4.44444	0	4.44444		1	Pair-mated	4.44444	0	4.44444
2	Pair-mated	2.85714	2.85714	5.71429		2	Pair-mated	2.85714	2.85714	5.71429
3	Pair-mated	0	2.43902	2.43902		3	Pair-mated	0	2.43902	2.43902
4	Pair-mated	1.21951	2.43902	3.65854		4	Pair-mated	1.21951	2.43902	3.65854
5	Pair-mated	0	4	4		5	Pair-mated	0	4	4
6	Pair-mated	0	1.25	1.25		6	Pair-mated	0	1.25	1.25
7	Pair-mated	1.02041	0	1.02041		7	Pair-mated	1.02041	0	1.02041
8	Pair-mated	0	2.08333	2.08333		8	Pair-mated	0	2.08333	2.08333
9	Pair-mated	0	2.85714	2.85714		9	Pair-mated	0	2.85714	2.85714
10	Pair-mated	1.75439	1.75439	3.50877		10	Pair-mated	1.75439	1.75439	3.50877
	Average	1.12959	1.96801	3.09759		11	Pair-mated	0	0	0
						12	Pair-mated	0	0	0
						13	Pair-mated	0	0	0
						14	Pair-mated	0	0	0
						15	Pair-mated	0	0	0
						16	Pair-mated	0	0	0
						17	Pair-mated	0	0	0
						18	Pair-mated	0	0	0
						19	Pair-mated	0	0	0
						20	Pair-mated	0	0	0
						21	Pair-mated	0	0	0
						22	Pair-mated	0	0	0
						23	Pair-mated	0	0	0
						24	Pair-mated	0	0	0
						25	Pair-mated	0	0	0
						26	Pair-mated	0	0	0
						27	Pair-mated	0	0	0
						28	Pair-mated	0	0	0
						29	Pair-mated	0	0	0
							Average	0.389514	0.678623	1.06814

## Sheet: 7. yReMEDE.UASt.Female
500bpDR.yReMEDE.UASt (inactive Drive and SSA): G1 mosaic Females outcrossed to wild type males
													Proportion of
											Estimated		Estimated	Proportion of
	♀				♂				Total		SE Events	Estimated	SE Events	Estimated	Grand Total	Proportion		Percentage
Replicate	G+R+y+	G+R+y-	G-R-y+	G-R-y-	G+R+y+	G+R+y-	G-R-y+	G-R-y-	G+R+	G-R-	GR[-]-GR[+]	SE Events	GR[-]-GR[+]	SE Events		G+R+	G-R-	G+R+	G-R-
1	19	0	19	0	0	15	16	2	34	37	3	3	0.0422535	0.0422535	71	0.478873	0.521127	47.8873	52.1127
2	15	0	22	0	0	19	21	0	34	43	9	9	0.116883	0.116883	77	0.441558	0.558442	44.1558	55.8442
3	27	0	26	0	0	24	19	0	51	45	-6	0	-0.0625	0	96	0.53125	0.46875	53.125	46.875
4	21	0	21	0	0	20	20	5	41	46	5	5	0.0574713	0.0574713	87	0.471264	0.528736	47.1264	52.8736
5	9	0	18	0	0	15	14	0	24	32	8	8	0.142857	0.142857	56	0.428571	0.571429	42.8571	57.1429
6	30	0	24	0	0	17	17	3	47	44	-3	0	-0.032967	0	91	0.516484	0.483516	51.6484	48.3516
7	10	0	11	0	0	9	18	1	19	30	11	11	0.22449	0.22449	49	0.387755	0.612245	38.7755	61.2245
8	27	0	24	0	0	20	17	2	47	43	-4	0	-0.0444444	0	90	0.522222	0.477778	52.2222	47.7778
9	18	0	13	0	0	19	10	1	37	24	-13	0	-0.213115	0	61	0.606557	0.393443	60.6557	39.3443
10	25	0	29	0	0	23	15	0	48	44	-4	0	-0.0434783	0	92	0.521739	0.478261	52.1739	47.8261
11	15	0	25	0	0	17	19	1	32	45	13	13	0.168831	0.168831	77	0.415584	0.584416	41.5584	58.4416
12	23	0	23	0	0	16	15	3	39	41	2	2	0.025	0.025	80	0.4875	0.5125	48.75	51.25
13	21	0	24	0	0	23	17	2	44	43	-1	0	-0.0114943	0	87	0.505747	0.494253	50.5747	49.4253
14	21	0	23	0	0	24	15	1	45	39	-6	0	-0.0714286	0	84	0.535714	0.464286	53.5714	46.4286
15	22	0	18	0	0	21	14	0	43	32	-11	0	-0.146667	0	75	0.573333	0.426667	57.3333	42.6667
16	24	0	23	0	0	15	18	1	39	42	3	3	0.037037	0.037037	81	0.481481	0.518519	48.1481	51.8519
17	22	0	23	0	0	16	19	3	38	45	7	7	0.0843373	0.0843373	83	0.457831	0.542169	45.7831	54.2169
18	32	0	21	0	0	17	16	0	49	37	-12	0	-0.139535	0	86	0.569767	0.430233	56.9767	43.0233
19	22	0	30	0	0	10	9	1	32	40	8	8	0.111111	0.111111	72	0.444444	0.555556	44.4444	55.5556
20	24	0	18	0	0	13	20	3	37	41	4	4	0.0512821	0.0512821	78	0.474359	0.525641	47.4359	52.5641
21	21	0	26	0	0	20	16	2	41	44	3	3	0.0352941	0.0352941	85	0.482353	0.517647	48.2353	51.7647
22	18	0	22	0	0	16	9	2	34	33	-1	0	-0.0149254	0	67	0.507463	0.492537	50.7463	49.2537
23	22	0	26	0	0	17	17	1	39	44	5	5	0.060241	0.060241	83	0.46988	0.53012	46.988	53.012
24	19	0	17	0	0	19	19	1	38	37	-1	0	-0.0133333	0	75	0.506667	0.493333	50.6667	49.3333
25	19	0	19	0	0	14	8	0	33	27	-6	0	-0.1	0	60	0.55	0.45	55	45
26	27	0	15	0	0	18	18	1	45	34	-11	0	-0.139241	0	79	0.56962	0.43038	56.962	43.038
27	14	0	13	0	0	14	12	1	28	26	-2	0	-0.037037	0	54	0.518519	0.481481	51.8519	48.1481
28	20	0	14	0	0	19	14	3	39	31	-8	0	-0.114286	0	70	0.557143	0.442857	55.7143	44.2857
29	27	0	26	0	0	22	22	3	49	51	2	2	0.02	0.02	100	0.49	0.51	49	51
30	19	0	21	0	0	21	22	3	40	46	6	6	0.0697674	0.0697674	86	0.465116	0.534884	46.5116	53.4884
	633	0	634	0	0	533	486	46	1166	1166	0	0	0	0	2332	0.5	0.5	50	50
									For binomial test
500bpDR.yReMEDE.UASt (inactive Drive and SSA): G1 mosaic Females outcrossed to Hsp70.I-SceI males
													Proportion of
											Estimated		Estimated	Proportion of
	♀				♂				Total		SE Events	Estimated	SE Events	Estimated	Grand Total	Proportion		Percentage
Replicate	G+R+y+	G+R+y-	G-R-y+	G-R-y-	G+R+y+	G+R+y-	G-R-y+	G-R-y-	G+R+	G-R-	GR[-]-GR[+]	SE Events	GR[-]-GR[+]	SE Events		G+R+	G-R-	G+R+	G-R-
1	11	0	20	0	0	17	19	0	28	39	11	11	0.164179	0.164179	67	0.41791	0.58209	41.791	58.209
2	26	0	21	0	1	20	33	2	47	56	9	9	0.0873786	0.0873786	103	0.456311	0.543689	45.6311	54.3689
3	19	0	31	0	0	17	29	0	36	60	24	24	0.25	0.25	96	0.375	0.625	37.5	62.5
4	10	0	28	0	0	16	18	0	26	46	20	20	0.277778	0.277778	72	0.361111	0.638889	36.1111	63.8889
5	11	0	21	0	0	10	19	0	21	40	19	19	0.311475	0.311475	61	0.344262	0.655738	34.4262	65.5738
6	20	0	15	0	0	14	21	1	34	37	3	3	0.0422535	0.0422535	71	0.478873	0.521127	47.8873	52.1127
7	9	0	25	0	0	12	19	0	21	44	23	23	0.353846	0.353846	65	0.323077	0.676923	32.3077	67.6923
8	15	0	19	0	0	13	11	0	28	30	2	2	0.0344828	0.0344828	58	0.482759	0.517241	48.2759	51.7241
9	19	0	22	0	1	8	18	0	28	40	12	12	0.176471	0.176471	68	0.411765	0.588235	41.1765	58.8235
10	13	0	5	0	0	15	12	0	28	17	-11	0	-0.244444	0	45	0.622222	0.377778	62.2222	37.7778
11	20	0	16	0	0	13	29	0	33	45	12	12	0.153846	0.153846	78	0.423077	0.576923	42.3077	57.6923
12	13	0	36	0	0	14	14	1	27	51	24	24	0.307692	0.307692	78	0.346154	0.653846	34.6154	65.3846
13	29	0	23	0	0	16	23	0	45	46	1	1	0.010989	0.010989	91	0.494505	0.505495	49.4505	50.5495
14	13	0	14	0	0	20	27	0	33	41	8	8	0.108108	0.108108	74	0.445946	0.554054	44.5946	55.4054
15	10	0	26	0	0	8	14	6	18	46	28	28	0.4375	0.4375	64	0.28125	0.71875	28.125	71.875
16	24	0	27	0	0	12	24	0	36	51	15	15	0.172414	0.172414	87	0.413793	0.586207	41.3793	58.6207
17	23	0	17	0	1	11	18	0	35	35	0	0	0	0	70	0.5	0.5	50	50
18	28	0	16	0	0	22	20	2	50	38	-12	0	-0.136364	0	88	0.568182	0.431818	56.8182	43.1818
19	16	0	25	0	0	16	32	0	32	57	25	25	0.280899	0.280899	89	0.359551	0.640449	35.9551	64.0449
20	14	0	28	0	0	17	4	16	31	48	17	17	0.21519	0.21519	79	0.392405	0.607595	39.2405	60.7595
21	11	0	20	0	0	18	26	3	29	49	20	20	0.25641	0.25641	78	0.371795	0.628205	37.1795	62.8205
22	21	0	19	0	0	13	13	0	34	32	-2	0	-0.030303	0	66	0.515152	0.484848	51.5152	48.4848
23	13	0	31	0	0	15	21	0	28	52	24	24	0.3	0.3	80	0.35	0.65	35	65
24	29	0	20	0	0	19	16	0	48	36	-12	0	-0.142857	0	84	0.571429	0.428571	57.1429	42.8571
25	13	0	31	0	0	16	21	0	29	52	23	23	0.283951	0.283951	81	0.358025	0.641975	35.8025	64.1975
26	18	0	23	0	0	16	22	0	34	45	11	11	0.139241	0.139241	79	0.43038	0.56962	43.038	56.962
27	16	0	27	0	0	22	16	0	38	43	5	5	0.0617284	0.0617284	81	0.469136	0.530864	46.9136	53.0864
28	11	0	19	0	0	11	14	1	22	34	12	12	0.214286	0.214286	56	0.392857	0.607143	39.2857	60.7143
29	16	0	25	0	0	12	25	0	28	50	22	22	0.282051	0.282051	78	0.358974	0.641026	35.8974	64.1026
30	21	0	27	0	0	19	22	1	40	50	10	10	0.111111	0.111111	90	0.444444	0.555556	44.4444	55.5556
	512	0	677	0	3	452	600	33	967	1310	343	343	0.150637	0.150637	2277	0.424682	0.575318	42.4682	57.5318
									For binomial test

## Sheet: 8. yReMEDE.UASt.Male
500bpDR.yReMEDE.UASt (inactive Drive and SSA): G1 mosaic Males outcrossed to wild type Females
											Observed
	♀				♂				Total		SE Events		Grand Total	♀ Proportion		♀ Percentage
Replicate	G+R+y+	G+R+y-	G-R-y+	G-R-y-	G+R+y+	G+R+y-	G-R-y+	G-R-y-	G+R+	G-R-	G-R- ♀s	♀ Total		G+R+	G-R-	G+R+	G-R-
1	63	0	0	0	0	0	65	0	63	65	0	63	128	1	0	100	0
2	8	0	0	0	0	0	5	0	8	5	0	8	13	1	0	100	0
3	61	0	0	0	0	0	55	0	61	55	0	61	116	1	0	100	0
4	64	0	0	0	0	0	57	0	64	57	0	64	121	1	0	100	0
5	32	0	0	0	0	0	34	0	32	34	0	32	66	1	0	100	0
6	66	0	0	0	0	0	67	0	66	67	0	66	133	1	0	100	0
7	38	0	0	0	0	0	41	0	38	41	0	38	79	1	0	100	0
8	35	0	0	0	0	0	29	0	35	29	0	35	64	1	0	100	0
9	36	0	0	0	0	0	34	0	36	34	0	36	70	1	0	100	0
10	55	0	0	0	0	0	58	0	55	58	0	55	113	1	0	100	0
	458	0	0	0	0	0	445	0	458	445	0	458	903	1	0	100	0
500bpDR.yReMEDE.UASt (inactive Drive and SSA): G1 mosaic Males outcrossed to Hsp70.I-SceI Females
											Observed
	♀				♂				Total		SE Events		Grand Total	♀ Proportion		♀ Percentage
Replicate	G+R+y+	G+R+y-	G-R-y+	G-R-y-	G+R+y+	G+R+y-	G-R-y+	G-R-y-	G+R+	G-R-	G-R- ♀s	♀ Total		G+R+	G-R-	G+R+	G-R-
1	51	0	0	0	0	0	52	0	51	52	0	51	103	1	0	100	0
2	37	0	0	0	0	0	15	0	37	15	0	37	52	1	0	100	0
3	37	0	1	0	0	0	41	0	37	42	1	38	79	0.973684	0.0263158	97.3684	2.63158
4	27	0	0	0	0	0	36	0	27	36	0	27	63	1	0	100	0
5	38	0	0	0	0	0	39	0	38	39	0	38	77	1	0	100	0
6	56	0	0	0	0	0	48	0	56	48	0	56	104	1	0	100	0
7	23	0	1	0	0	0	29	0	23	30	1	24	53	0.958333	0.0416667	95.8333	4.16667
8	42	0	0	0	0	0	45	0	42	45	0	42	87	1	0	100	0
9	38	0	0	0	0	0	48	0	38	48	0	38	86	1	0	100	0
10	31	0	0	0	0	0	48	0	31	48	0	31	79	1	0	100	0
11	18	0	3	0	0	0	9	0	18	12	3	21	30	0.857143	0.142857	85.7143	14.2857
12	47	0	0	0	0	0	51	0	47	51	0	47	98	1	0	100	0
13	52	0	0	0	0	0	67	0	52	67	0	52	119	1	0	100	0
14	9	0	0	0	0	0	6	0	9	6	0	9	15	1	0	100	0
15	15	0	0	0	0	0	10	0	15	10	0	15	25	1	0	100	0
	521	0	5	0	0	0	544	0	521	549	5	526	1070	0.990494	0.0095057	99.0494	0.95057
