# Supplementary material for: Repeat mediated excision of gene drive elements for restoring wild-type populations
Source: PLoS Genet. 2024 Nov 7;20(11):e1011450. doi: 10.1371/journal.pgen.1011450 (PMC11584131; doi:10.1371/journal.pgen.1011450)
Supplement: S8 Fig — SAM files of Sanger or nanopore sequences from time periods spanning from the inception of yReMEDE line through approximately 3.5 years. (SAM) [file pgen.1011450.s009.sam]

@HD	VN:1.6	SO::unsorted
@SQ	SN:reference	LN:969
reference	0	reference	1	255	969=	=	1	0	CACATGAAACAACCGCCAGCATTATATAATTTTTTTATTTTTTTAAAAAATGTGTACACATATTCTGAAAATGAAAAATTCAATGGCTCGACTGCCAAATAAAGAAATGGTTACAATTTAAGGAAACAAATGTCCTTCTTGCACTAGGGGGGTGACATCCCTAGGTCCGGAGAATGTTTAAACAGAAGTTCCTATTCCGAAGTTCCTATTCTCTAGAAAGTATAGGAACTTCTCGTAGTGCCCCAACTGGGGTAACCTTTGAGTTCTCTCAGTTGGGGGCGTAGCGGTCTCGAAGCCGCGGTGCGGGTGCCAGGGCGTGCCCTTGAGTTCTCTCAGTTGGGGGCGTAGGGTCGCCGACATGACACAAGGGGTTTGGTCTAGGGATAACAGGGTAATAGC…	*
1_208_BSBG31_1	0	reference	34	255	1S15M2D2M1I25M1D412M1S	=	1	0	ATTTTTTTTTTTAAAATGCTGTACACATATTCTGAAAATGAAAATTCAATGGCTCGACTGCCAAATAAAGAAATGGTTACAATTTAAGGAAACAAATGTCCTTCTTGCACTAGGGGGGTGACATCCCTAGGTCCGGAGAATGTTTAAACAGAAGTTCCTATTCCGAAGTTCCTATTCTCTAGAAAGTATAGGAACTTCTCGTAGTGCCCCAACTGGGGTAACCTTTGAGTTCTCTCAGTTGGGGGCGTAGCGGTCTCGAAGCCGCGGTGCGGGTGCCAGGGCGTGCCCTTGAGTTCTCTCAGTTGGGGGCGTAGGGTCGCCGACATGACACAAGGGGTTTGGTCTAGGGATAACAGGGTAATAGCGGCCGGCCATATTCAAAACAAACTTTATTTAGTG…	**5=362;22EKLKK2G:-=DN<;7<;T=TTTTO>>>;OJO<<0>NDESOTTTJEEETTO>OTT[[[[[TT[[=OEJE[TT[OEE[TJJTEOETSSDSS[[[[[TT[TJJTJ@@[[T[T>=E[TTTSN1);[[UT=>>OTTTCCJTTOE7@JOEETT[[T[[[[TTTEJJ[[[T[[[[T[E<@[[[[[[[OEO[TT[[[TTT;6;[[[TTT[TTT[[[[JJJ[[E?;;C[[[[[[[[TTJ;5@[TTTT=5CTT=6JJJJSTTSSE=//;SCC<TTTTT5;TOOOCJJU[[TECET[TT[[<66ETTTTSSSM7/;FD@?@EGEEEAA@@@=5AE@@E@@@GGEEEGE?F6/7??GGA??EDD6--?DEAAAGG?5=AGGGEGGGGGE>>>CGGGG@>:=…
2_208_BSBG32_2	0	reference	32	255	2S12M3D18M1I682M10S	=	1	0	AATTTTTATTTTTTAAAATGTGTACACATATTTCTGAAAATGAAAAATTCAATGGCTCGACTGCCAAATAAAGAAATGGTTACAATTTAAGGAAACAAATGTCCTTCTTGCACTAGGGGGGTGACATCCCTAGGTCCGGAGAATGTTTAAACAGAAGTTCCTATTCCGAAGTTCCTATTCTCTAGAAAGTATAGGAACTTCTCGTAGTGCCCCAACTGGGGTAACCTTTGAGTTCTCTCAGTTGGGGGCGTAGCGGTCTCGAAGCCGCGGTGCGGGTGCCAGGGCGTGCCCTTGAGTTCTCTCAGTTGGGGGCGTAGGGTCGCCGACATGACACAAGGGGTTTGGTCTAGGGATAACAGGGTAATAGCGGCCGGCCATATTCAAAACAAACTTTATTTA…	((+:QP5))QQRRRE=SRRRTTT;>===T<ZD7NZS;EE[O[O[[[=O[[T[T[[[[>>>OOOGOOTTTX[JJOOOG[[^T^[[T^^[^[TTTTAC[^[[[T[^^^^^^TTC[TT[^^^^[T=>T[[[[^[[TJO[[TO???TT[[[[[[[TT[TTTTT[^[[[TTT[[TT[^^^^^^^[[[^[TT[^^[[[[T[O[TT^^^[TTOJJT[[[[[[[^^^[[[[^[^^[[TT[^^^^^^^[T[[[[[[[[[[[[[[[TTT[T[[[[[[[[TTT[[[JOOT[[[OOOT[[[[OTTTTT[^[TTTTOO[^^^^^[T[[[[^^[TT[^[[[^[^[TT[T[^^^[[[^^^[^^^^^[OTTTTTTTT[[[O>OO[[TTT[TTT[TTJTT[[[[[[[[[^[[[[[[…
3_208_BSBG33_3	0	reference	40	255	10S4M3D11M1I7M1I22M1I632M1I19M1I17M1S	=	1	0	AATTTTTATNTTTTAAAATGTGTACTACATATTTCTGAAAATGAAAAATTCAATGGGCTCGACTGCCAAATAAAGAAATGGTTACAATTTAAGGAAACAAATGTCCTTCTTGCACTAGGGGGGTGACATCCCTAGGTCCGGAGAATGTTTAAACAGAAGTTCCTATTCCGAAGTTCCTATTCTCTAGAAAGTATAGGAACTTCTCGTAGTGCCCCAACTGGGGTAACCTTTGAGTTCTCTCAGTTGGGGGCGTAGCGGTCTCGAAGCCGCGGTGCGGGTGCCAGGGCGTGCCCTTGAGTTCTCTCAGTTGGGGGCGTAGGGTCGCCGACATGACACAAGGGGTTTGGTCTAGGGATAACAGGGTAATAGCGGCCGGCCATATTCAAAACAAACTTTATT…	((+:?61'.!+F62;=DLLMGSS<?77;<TZZD7NSD;T[[OOO[[U;>OTTTNNDANS===?>==TUUUTTTEETOJJ[[TO[[[T[TT[OOOTTTTT[[T[[[[^^[TTTOOOTT[[[[[[J=>=[T[[TTTTEO[[[>==O[[T[T[[[[[OOT[[[[[[[T[[^[TTTTT[[[[[T[[[[[EEE[[[TTO[TJJ[[[[[^[TTTT[TT[[[[[[[[[[T[[[T[[^^O>>J[[^[[[TOOT[[[[[[TTTT[[[[TTT[[[[[[TTTTTT[[[TTTT[[[TT[[OOJT[TTOO[[[[[[[[[[[[^^^^^^^^^^[[[[[TTTT[TT^^[TTO[[[^^^^^^^[[^^^[O>T[[[TZZ:16ZZ=OO^^^^^[T[[[[^[TT[T[[[^^^^[[[^^…
4_208_BSBG34_4	0	reference	33	255	2S16M2D919M140S	=	1	0	AATTTTTTTTTTTTAAAATGTGTACACATATTCTGAAAATGAAAAATTCAATGGCTCGACTGCCAAATAAAGAAATGGTTACAATTTAAGGAAACAAATGTCCTTCTTGCACTAGGGGGGTGACATCCCTAGGTCCGGAGAATGTTTAAACAGAAGTTCCTATTCCGAAGTTCCTATTCTCTAGAAAGTATAGGAACTTCTCGTAGTGCCCCAACTGGGGTAACCTTTGAGTTCTCTCAGTTGGGGGCGTAGCGGTCTCGAAGCCGCGGTGCGGGTGCCAGGGCGTGCCCTTGAGTTCTCTCAGTTGGGGGCGTAGGGTCGCCGACATGACACAAGGGGTTTGGTCTAGGGATAACAGGGTAATAGCGGCCGGCCATATTCAAAACAAACTTTATTTAG…	/')2NR@E=ESSSTTTV=TW[[T;==>=[=[[[[O@[[[[[[GG[=[[[^[[^^^[[GEOOOGT[[[^^^^^^^[O[T[T[^^[^^^[TTT[[[[^^[[^[[^^^^^^^[[[[[^^^^^^[GGT^[^^^[[[^[[[^TJJO[[[^[^^^^^[^^^^^^[[[[^^^^^[[[[^^^^[^^^^^^[[[^^^[[[^[[[^^^^^^^[[^^^^^^[[[^^^^^^[^[^[^^^^[[[[^^^^^^[[^^^^^^^^^^[T[[^^^^TTT^^[[T[[[[[^^^[[[TTT[^^^^^^^^^^[[[^^^[[[TTT[^^^^^^^^^^^^^^^^^^^[[^^[^[^^^^^^^^^^^^^^^[[[^^[[[[CCA[[[:[CC[:C[[[C[[=TA[[[CCC^^[[TTTATT[[TT[[C…
5_208_BSBG35_5	0	reference	34	255	2S15M2D919M128S	=	1	0	AATTTTTTTTTTTAAAATGTGTACACATATTCTGAAAATGAAAAATTCAATGGCTCGACTGCCAAATAAAGAAATGGTTACAATTTAAGGAAACAAATGTCCTTCTTGCACTAGGGGGGTGACATCCCTAGGTCCGGAGAATGTTTAAACAGAAGTTCCTATTCCGAAGTTCCTATTCTCTAGAAAGTATAGGAACTTCTCGTAGTGCCCCAACTGGGGTAACCTTTGAGTTCTCTCAGTTGGGGGCGTAGCGGTCTCGAAGCCGCGGTGCGGGTGCCAGGGCGTGCCCTTGAGTTCTCTCAGTTGGGGGCGTAGGGTCGCCGACATGACACAAGGGGTTTGGTCTAGGGATAACAGGGTAATAGCGGCCGGCCATATTCAAAACAAACTTTATTTAGT…	1():RQ<;<SRRH5HSTTOOO[;==>=[=[[[[O@[[[[[[GG[=[[[^[[^^^[[GEOOOGT[^^^^^^^^TTG[[^[[^^[^[[^[[T[T[^[^[[^^^^^^^^^^[[[^[[[[^^[[OO^[[^^^^^^^[[T[OOOOT[^^[[[^^^[[TT[[^[[[[^^^^[[TT[^^^^[^^^^^^[[[^^^^^^^^^[^^^^^^^[[[[[[[^^^^^^^^^^[[^^^^^^^[[^^^^^^^^^^^^^^^^^^[[[TT[[^^^[[[[[^^^^^^^[[[^^^^^^^^[[[[^^^^^^^[[^^^^^^^^[[^^^^^^^^^^[[^^^^^^^[[^^^[[^^^[[^^^^^^^^^^^^^^^[[[[[TA[[T:T[[[CC[A[[[[[[C[[[[C[^^[[[[[C[^CC[[ATCC…
6_208_BSBG36_6	0	reference	29	255	1S15M3D923M125S	=	1	0	AAATTTTTTATTTTTTAAAATGTGTACACATATTCTGAAAATGAAAAATTCAATGGCTCGACTGCCAAATAAAGAAATGGTTACAATTTAAGGAAACAAATGTCCTTCTTGCACTAGGGGGGTGACATCCCTAGGTCCGGAGAATGTTTAAACAGAAGTTCCTATTCCGAAGTTCCTATTCTCTAGAAAGTATAGGAACTTCTCGTAGTGCCCCAACTGGGGTAACCTTTGAGTTCTCTCAGTTGGGGGCGTAGCGGTCTCGAAGCCGCGGTGCGGGTGCCAGGGCGTGCCCTTGAGTTCTCTCAGTTGGGGGCGTAGGGTCGCCGACATGACACAAGGGGTTTGGTCTAGGGATAACAGGGTAATAGCGGCCGGCCATATTCAAAACAAACTTTATTT…	1((*:NPP((+QDRRRTSS2TJJJT;@=>=[[^[[[O@[[TOT[FFH:TT[[^[[^^[[GGOOOGT[[[^[[[^^TTG[[^[[[[[[[^[T[[[[[[[^^[^^^^^^^^^^^^^^[[[^^^^^T[T^[^^[[T^^T[T[OOTT[[[[[^^[[[[^[[[[^^^^^^^^[T[[[[^^^^[^[[[^^^[[^^^^^^^[[T^^^^^^[TT[[[[[^^^^^^^^^^[[[[[^^^^TTTT^^^^^^[[^^^^^^^^^^^^T[T[[[TTT[^^^[[[[[[[[^[[^^^T[[[[^^^^^^^[[[^^^^^^^^^^^^^^^^^^^^^^^^^^^^^^[^^[^[^^^^^^^^^^^^^^^^^[:T=ET;1;>==@:J@;>:J:<E=>=<<;;3=2;22;22A@33<;00323…
1_P_208_CDVK51_2	0	reference	34	255	3S15M2D14M1I861M1D5M1D13M26S	=	1	0	AAATTTTTTTTTTTAAAATGTGTACACATATTTCTGAAAATGAAAAATTCAATGGCTCGACTGCCAAATAAAGAAATGGTTACAATTTAAGGAAACAAATGTCCTTCTTGCACTAGGGGGGTGACATCCCTAGGTCCGGAGAATGTTTAAACAGAAGTTCCTATTCCGAAGTTCCTATTCTCTAGAAAGTATAGGAACTTCTCGTAGTGCCCCAACTGGGGTAACCTTTGAGTTCTCTCAGTTGGGGGCGTAGCGGTCTCGAAGCCGCGGTGCGGGTGCCAGGGCGTGCCCTTGAGTTCTCTCAGTTGGGGGCGTAGGGTCGCCGACATGACACAAGGGGTTTGGTCTAGGGATAACAGGGTAATAGCGGCCGGCCATATTCAAAACAAACTTTATTTA…	1(++:=><EEHH;*::KLNNTST=E=E=[<ZD7XZZ@GG^[[[GG[=TO[T^[[^^[[GGO[[[[^^^[[^[[TT=E[[^[^^^[^^^^[^[[TT[^^^[^^^^^^^[[[[[^^[^^^^^[[OO^[[^^^[[[^^^[[OOOO[[^^^^^^^^[^^^^^^[[[^^^^^[[[[[^^^^[^^^^^^^^^^^^^^^^^^[[T^^^[TTT[[[^^^[[[[^^^^^[^^^[[[[[[[^^^^^^[[[^[[[^^^[[[[^[[^^^^^[[[^[[[[[[[[TTT^[[[[[T[[[[[[[^[[T[OO[^^^^^^^TT[^^^^^[[^^^^^^^^^^^[[^^[^[[[[[^^^^^^^^^^^^^^^^[[[TJO@[^[:[[[[[[[^TTT^[[[[[[^^^^[[[^^[[[^[[[^[[…
2_P_208_CDVK52_4	0	reference	34	255	2S15M2D14M1I857M2D22M28S	=	1	0	AATTTTTTTTTTTAAAATGTGTACACATATTTCTGAAAATGAAAAATTCAATGGCTCGACTGCCAAATAAAGAAATGGTTACAATTTAAGGAAACAAATGTCCTTCTTGCACTAGGGGGGTGACATCCCTAGGTCCGGAGAATGTTTAAACAGAAGTTCCTATTCCGAAGTTCCTATTCTCTAGAAAGTATAGGAACTTCTCGTAGTGCCCCAACTGGGGTAACCTTTGAGTTCTCTCAGTTGGGGGCGTAGCGGTCTCGAAGCCGCGGTGCGGGTGCCAGGGCGTGCCCTTGAGTTCTCTCAGTTGGGGGCGTAGGGTCGCCGACATGACACAAGGGGTTTGGTCTAGGGATAACAGGGTAATAGCGGCCGGCCATATTCAAAACAAACTTTATTTAG…	/'+6QO;3<PQ=5@OSTTUVT[;@=>=[<ZD7U]Z@^^^[[[GGT=^TTT^TT[^[GGGOOOO[^^^^^^[[TTTT^[[[^[^[[^^^[[[[[[[[^^^^^^^^^^^^[[[[[[^^^^^[[OO[^[^^^[[[[^^^[GGGG[[^^[^^^^[[^[[[^^^^^^^^^^^^[[^^[[[[^^^^[[[[^^^^^^^^^^[TT[^^^^^[[[^^^^^^^TTT[[^[[^^T[[[[[[^^^^^^^^[[[[[^^^^^^^[[^^^^^^^[[[[^^[[[[[[[[^[[[[^[^[[[[[[^^^^^[[[[^^^^^^[^[[[^^^[[[[^^^^^^^[[[[^^^[[^^^^[^^^^^^^^^^^^^^^[[[[^[AT[TC[[[T@@T^TTT^[[^[[[[[^^^[[[[TTT^[TT[[[C…
3_P_208_CDVK53_6	0	reference	50	255	22S15M1I861M1D19M28S	=	1	0	ATAAATTTTTGTTTANCNAAAAATGTGTACACATATTTCTGAAAATGAAAAATTCAATGGCTCGACTGCCAAATAAAGAAATGGTTACAATTTAAGGAAACAAATGTCCTTCTTGCACTAGGGGGGTGACATCCCTAGGTCCGGAGAATGTTTAAACAGAAGTTCCTATTCCGAAGTTCCTATTCTCTAGAAAGTATAGGAACTTCTCGTAGTGCCCCAACTGGGGTAACCTTTGAGTTCTCTCAGTTGGGGGCGTAGCGGTCTCGAAGCCGCGGTGCGGGTGCCAGGGCGTGCCCTTGAGTTCTCTCAGTTGGGGGCGTAGGGTCGCCGACATGACACAAGGGGTTTGGTCTAGGGATAACAGGGTAATAGCGGCCGGCCATATTCAAAACAAACTTT…	(((())...))-/))!)!).)4//;HMJ;>=>OSSSD7RZN@^^[O[[GGG[[[[^^TT[^[[GGO[[[[^^^^^[[[TJJG[[[[^[[T[^^^[[[[[[[[^^[^^^^^^^^^^^[[[[^^^^^[[OO[^^^^^[[[[[^[[OOOO[[^^[[[^^^T[[[[[^[[[[^^^^^[^^[[[^^[^^^^[[[TT^^^^^^^^^^^^^^^^^^[[T[[^^^[[[[[[^^[[^^[^^^^[[[[[[^^^^[[^^^^^^[[[[[[^^^^^^^^[^[[T[[[[TT^^^[[[[^[[[[[[[[^[[T[[[^^^^^^^^[[^^^^^^^^^^^[^^[[[[OO[^^[[[^[[[^^^^^^^^^^^[^^^^[OT[[[AT[TC[[[[CC[[[[[^^[C[[[^^^^^[[[^[C[TA…
4_P_208_CDVK54_8	0	reference	47	255	16S18M1I857M2D25M58S	=	1	0	ATAAGTTAATTTTCNTAAAATGTGTACACATATTTCTGAAAATGAAAAATTCAATGGCTCGACTGCCAAATAAAGAAATGGTTACAATTTAAGGAAACAAATGTCCTTCTTGCACTAGGGGGGTGACATCCCTAGGTCCGGAGAATGTTTAAACAGAAGTTCCTATTCCGAAGTTCCTATTCTCTAGAAAGTATAGGAACTTCTCGTAGTGCCCCAACTGGGGTAACCTTTGAGTTCTCTCAGTTGGGGGCGTAGCGGTCTCGAAGCCGCGGTGCGGGTGCCAGGGCGTGCCCTTGAGTTCTCTCAGTTGGGGGCGTAGGGTCGCCGACATGACACAAGGGGTTTGGTCTAGGGATAACAGGGTAATAGCGGCCGGCCATATTCAAAACAAACTTTATT…	'',,,00'')=<02!4:2D;KOOPO<=3I<:55?FVUO@XX^[[[GGG=[[^^^[[^^[GGGO[[[[^^^^^^^^^TTG[[^[[^^[^^^^[[[[^^[[^^[^^^^^^^^^^^^^^[^^^^^[[OO^[[^^^[[[[[^[[OOO[^^^^[[[^^^[^^^^^^[[[[^^^^[[^^^^[[[^^^^^^^[[[^^^^^^[[[[^[^^^[[[[[[^^^^^^^^^^^^^[^^^[^^^^[[[[^^^^^^^^[[[^^^^^^^[[^^^^^^^^[^^^^[[[[[T[[^[[[[^T[^^^^^^^^^[[[[^^^^^^^^[^[[[^^^^^^^^^^^^^^[[[[^^[[[^^^[[^^^^^^^^^^^^[[^[[[[CAA[^J:JTT[CC[[TAT[T[C[TTTC[^^[[[[[C[[CC[[…
5_P_208_CDVK55_10	0	reference	32	255	3S17M2D871M2D8M1D13M52S	=	1	0	ANNTTTTTTTTTTTTTAAAATGTGTACACATATTCTGAAAATGAAAAATTCAATGGCTCGACTGCCAAATAAAGAAATGGTTACAATTTAAGGAAACAAATGTCCTTCTTGCACTAGGGGGGTGACATCCCTAGGTCCGGAGAATGTTTAAACAGAAGTTCCTATTCCGAAGTTCCTATTCTCTAGAAAGTATAGGAACTTCTCGTAGTGCCCCAACTGGGGTAACCTTTGAGTTCTCTCAGTTGGGGGCGTAGCGGTCTCGAAGCCGCGGTGCGGGTGCCAGGGCGTGCCCTTGAGTTCTCTCAGTTGGGGGCGTAGGGTCGCCGACATGACACAAGGGGTTTGGTCTAGGGATAACAGGGTAATAGCGGCCGGCCATATTCAAAACAAACTTTATTT…	.!!)2GII=3;IIJE5JJN=:TTTG9=4<=[[^[[[O@[[^[^^GGG=^TT[^[[^^[[GGOOOGT[^^^^^^^[OOO^^^[[[[[[^[^[[[[[[^[^^^^^^^^^^^^^^^^^[^^^^^[[OO^^T[[^[[[[[[[TOOOO[[^^^^^[TTO[[[[[^[[[[^^[[[^TTT^^^^[^^^^^^TTT[^^^^^^^^[^[^^^[[[[[[^^^^[[[^^^^^^[^^^[^^^^[[[[^^^^^^^^[[[^^^^^^^^T[[^^^^[TTT[^^[[[[[[^^^[T[[[[[[[TT[[^[^[[[[^[[[[TOJJ^[[[^^^^^^^^^^^^^^^^[[^^[^[^^^[[^^^^^^^^^^^^[^^[T[[[[AT^[:[CCTAA[[[C[[[[C[[[[C[^^[[[[[C[[CC[[T…
6_P_208_CDVK56_12	16	reference	45	255	53S502M399S	=	1	0	AATGGTGGNCACAAAGAANNNCACGCCAGCATATATAATTTTNTTATTTNNNNAAAAAATGTGTACACATATTATGAAAATGAAAAATTCAATGGCTCGACTGACAAATAAAGAAATGGTTACAATTTAAGGAAACAAATGTCCTTCTTGCACTAGGGGGGTGACATCCCTAGGTCCGGAGAATGTTTAAACAGAAGTTCCTATTCCGAAGTTCCTATTCTCTAGAAAGTATAGGAACTTCTCGTAGTGCCCCAACTGGGGTAACCTTTGAGTTCTCTCAGTTGGGGGCGTAGCGGTCTCGAAGCCGCGGTGCGGGTGCCAGGGCGTGCCCTTGAGTTCTCTCAGTTGGGGGCGTAGGGTCGCCGACATGACACAAGGGGTTTGGTCTAGGGATAACAG…	)(((0/05!(*)0/))5:!!!*3.9-24DKHK76=?443<?E!.FF;GM!!!!1<FFGPEEEELJE;1;LD77+):20CICC=:EJG<F))6201)5DICCJ:5'2;EJJRQOQQQQP;1;:0;N<:C00:JG>;2;MN::II4)5<<E=:3;OO==JQREE::ETTTTTTEJJ[TT[[[ZS?+4<NOTSS<0=EJQM=:EOJQ=03:>JRRCEETRTT43::R>=EQQP>:J:1;1E@---(5JJKJ?00;@//2/<@2221;@1//;I=<NIHITS[O:>J[XX[J>>:UOOUTO?;6;TJE::OTTTTOO[[O:ATEOT[[TTTJ==O[[TTTUUUTJJ==EJ@<A>>>J:?E:>?=L944+DI>?E0=G:2//;==3;001@MN:@AS:=22;UU…
7_P_208_CDVK57_14	0	reference	47	255	18S31M1D847M1D19M24S	=	1	0	ATTAATTTTTTTTTATCTAAAATGTGTACACATATTCTGAAAATGAAAATTCAATGGCTCGACTGCCAAATAAAGAAATGGTTACAATTTAAGGAAACAAATGTCCTTCTTGCACTAGGGGGGTGACATCCCTAGGTCCGGAGAATGTTTAAACAGAAGTTCCTATTCCGAAGTTCCTATTCTCTAGAAAGTATAGGAACTTCTCGTAGTGCCCCAACTGGGGTAACCTTTGAGTTCTCTCAGTTGGGGGCGTAGCGGTCTCGAAGCCGCGGTGCGGGTGCCAGGGCGTGCCCTTGAGTTCTCTCAGTTGGGGGCGTAGGGTCGCCGACATGACACAAGGGGTTTGGTCTAGGGATAACAGGGTAATAGCGGCCGGCCATATTCAAAACAAACTTTATT…	((((..1;;00:;54+2+?400=JOLG9=4@JU[[[[[O@^^T[^^SF2[TT[^[[^^[OOO[OOO[^^^[^^[TT[[O[T^^^[[[[[[^[[[[^^[[^^[^^^^^^^^^^^^^^[^^^^^[[OO[^^^^[[[[[^^[[OOO[^^^^[[[^^^[[[[[[^^^^^[[[[[[^^^^^^^^^^[[[[[[[^^^^^^^[[[^^^^^^^[[[[^^^^^^^[[[[^^^^^^[^^^^[[[^^^^^^^^^[[[^^^[[[[[[^^^^^^[[[[[^^^[[[[T[[^[[[[^T[[[[^^^^^^[[OO[[^^^^[[T[^^^^^^^^^^^^^^^^^[[[[^^[^[^^^^^^^^^^^^^^^^^^^^[[[[[[C[^[:[[T[CC[[[[[[[[C[TTT[^^^^[[^[[[^^^^^…
8_P_208_CDVK58_16	0	reference	47	255	18S18M1I13M1D875M1D3M1D4M1I7M5S	=	1	0	ATTAATTTTTTTTTATCTAACATGTGTACACATATTTCTGAAAATGAAAATTCAATGGCTCGACTGCCAAATAAAGAAATGGTTACAATTTAAGGAAACAAATGTCCTTCTTGCACTAGGGGGGTGACATCCCTAGGTCCGGAGAATGTTTAAACAGAAGTTCCTATTCCGAAGTTCCTATTCTCTAGAAAGTATAGGAACTTCTCGTAGTGCCCCAACTGGGGTAACCTTTGAGTTCTCTCAGTTGGGGGCGTAGCGGTCTCGAAGCCGCGGTGCGGGTGCCAGGGCGTGCCCTTGAGTTCTCTCAGTTGGGGGCGTAGGGTCGCCGACATGACACAAGGGGTTTGGTCTAGGGATAACAGGGTAATAGCGGCCGGCCATATTCAAAACAAACTTTAT…	',''*)25:229:11+<5@++)9MNKE9=4<ORRTD7PTT@GGTOT[NF2[TTT^[[^^[OOO[OOO[^^^^^[[[T[T[^^^^^TT[[[[^[[[[[[^[^^[^^^^^^^^^^[[[[[[^^^^[[[[[^[^[[[[TTT^^^[OOO[[^^[[[^[[O[[^^^^^^^[^^^^^^[[[^^^^^^^[[[[[[[^^[^^^^^^[^^^^^^^[[TT[^^^[[[^^^^^^^^^^^^^[[[[[^^^^^^^[[^^^^^^^^^^[[^^^^^^^TT^^^^[[[[[[^^^[[[T[T[^^^^^^^^^[[[[^^^^^^^[TT^^^^^^^^^^[[^^^[[^^[[^^[[[[[[[[[^^^^^^^^^^^^^^[[[TA>1<[J:>CCT=:EUE=JC[CC[T[EAT^^TTJ^TCTOO[[…
9_P_208_CDVK59_18	0	reference	33	255	3S16M2D14M1I857M2D7M1D14M24S	=	1	0	AAATTTTTTTTTTTTAAAATGTGTACACATATTTCTGAAAATGAAAAATTCAATGGCTCGACTGCCAAATAAAGAAATGGTTACAATTTAAGGAAACAAATGTCCTTCTTGCACTAGGGGGGTGACATCCCTAGGTCCGGAGAATGTTTAAACAGAAGTTCCTATTCCGAAGTTCCTATTCTCTAGAAAGTATAGGAACTTCTCGTAGTGCCCCAACTGGGGTAACCTTTGAGTTCTCTCAGTTGGGGGCGTAGCGGTCTCGAAGCCGCGGTGCGGGTGCCAGGGCGTGCCCTTGAGTTCTCTCAGTTGGGGGCGTAGGGTCGCCGACATGACACAAGGGGTTTGGTCTAGGGATAACAGGGTAATAGCGGCCGGCCATATTCAAAACAAACTTTATTT…	'''+6CDD==DEE=3:=C;:JQRN;;;E=UTVD7UZN@^^TO[[GGE=[TT[^[[^^[[GGOOOO^^^^^^^TJC@@J[[[[^^^[^^^^[[[[^^[[[^[^^^^^^^[[^^^^^[^[[[^[[OO^[[^^^[[[[[^^[OO[[[[^^^^^^[[O[[[[[^[[[[^^^[[[[[[^^^^[^^^^^^[[[^^^^^^^^^[^[^^^^^^^[[^^^[[[[[[^^^^[[^^[^^[[[[[[^^^^^^^^[[[^^^^^^^^^[[[^^^[[[[[^^^[[[TT^^^^[[[^T[[[[[[[^^^[[OO[^^^^^[[[^^^^^^^^^^^[[^^^^^[[[[^^[[[^^^^^^^^^^^^^^^^^^^^[T[TJO@[^[:[[T[CC[[TT[^[[C[[[[[[^^[[[^[C[[T[[^^…
10_P_208_CDVK60_20	0	reference	34	255	5S9M4D902M1D4M18S	=	1	0	TTAAGTTTATTTTTAAAATGTGTACACATATTCTGAAAATGAAAAATTCAATGGCTCGACTGCCAAATAAAGAAATGGTTACAATTTAAGGAAACAAATGTCCTTCTTGCACTAGGGGGGTGACATCCCTAGGTCCGGAGAATGTTTAAACAGAAGTTCCTATTCCGAAGTTCCTATTCTCTAGAAAGTATAGGAACTTCTCGTAGTGCCCCAACTGGGGTAACCTTTGAGTTCTCTCAGTTGGGGGCGTAGCGGTCTCGAAGCCGCGGTGCGGGTGCCAGGGCGTGCCCTTGAGTTCTCTCAGTTGGGGGCGTAGGGTCGCCGACATGACACAAGGGGTTTGGTCTAGGGATAACAGGGTAATAGCGGCCGGCCATATTCAAAACAAACTTTATTTAG…	'',,,/2'')AB<(/-:>:LMQJ;==>=[=[[^[O@^^TO[[GGG=[TT[^[[]]PFFGOGGO[^^^^^[[[[[TG[[^^^^[[^[[^[[[[[[^[^^[^^^^^^^^^^^^^^[^^^^^[[OO^[[^^^[[[[[^^[OOO[^^^^[[[^^^[[[^^^^^^^[^^^^^^[[[^^^^^^^^^^^^^^^^^^^^^^^[^[^^^[[[[[[[[[^^^^[[[[^^^^^^[^^^^[[[[^^^^^^[[^^^^^^^^^^[[^^^^^^^[[^^^^[[[[[[^^^[[[[^T[[[[[[[^^^[[OO[^^^^^^[TT^^^^^^[[[[^^^^^^^[[[[^^[[[^^^^^^^^^^^^^^^^^^^^[OT[CCC[^[:[CC[CC[[[C[[T[C[TTTC[^^[[[[CC[[CC[[CTC…
11_P_208_CDVK61_22	0	reference	34	255	3S892M1D22M1D5M1D14M6S	=	1	0	AAATTTTTTTTTTTCNAAAATGTGTACACATATTCTGAAAATGAAAAATTCAATGGCTCGACTGCCAAATAAAGAAATGGTTACAATTTAAGGAAACAAATGTCCTTCTTGCACTAGGGGGGTGACATCCCTAGGTCCGGAGAATGTTTAAACAGAAGTTCCTATTCCGAAGTTCCTATTCTCTAGAAAGTATAGGAACTTCTCGTAGTGCCCCAACTGGGGTAACCTTTGAGTTCTCTCAGTTGGGGGCGTAGCGGTCTCGAAGCCGCGGTGCGGGTGCCAGGGCGTGCCCTTGAGTTCTCTCAGTTGGGGGCGTAGGGTCGCCGACATGACACAAGGGGTTTGGTCTAGGGATAACAGGGTAATAGCGGCCGGCCATATTCAAAACAAACTTTATTT…	(1(.:6;@:;<AB22!4:0=JMQNG;=;==[[^[^[O@^^^[[[TTT=^[^^^[[^^[GGGO[[[[^^^[^^[TT[T[^^[[^[[^^^^^[^^[[^[[^^[^^^^^^^^^^^^^^[^^^^^[[OO[^[^^[[[^^^^[[OOOO[[^^^^^^[[O[[[[[^^^^^^^^^[[[[[^^^^[^^^^[[[[[^^^^^[[^^[^^^^^^^[[[[^^^^[[[^^^^^^[^^^[^^[[[[^^^^^^^^[[^^^^^^[[[[[T[^^^^^TTT^^^^^^^[[T^^^^[[[^TT^^^^^^^[^[[[[^^^^^^^^^^^^^^^^[[^^[[^^^^^[[[[^^[[[^^^^^^^^^^^^^^^[^^^^[[[[TO@[^J:J[[[CC[[TAT[T[C[[[[[^^^[[[TTAT[CC[[C…
12_P_208_CDVK62_24	0	reference	50	255	22S872M2D22M1D7M21S	=	1	0	TTTAAGTTTATTTTANCNAAACATGTGTACACATATTCTGAAAATGAAAAATTCAATGGCTCGACTGCCAAATAAAGAAATGGTTACAATTTAAGGAAACAAATGTCCTTCTTGCACTAGGGGGGTGACATCCCTAGGTCCGGAGAATGTTTAAACAGAAGTTCCTATTCCGAAGTTCCTATTCTCTAGAAAGTATAGGAACTTCTCGTAGTGCCCCAACTGGGGTAACCTTTGAGTTCTCTCAGTTGGGGGCGTAGCGGTCTCGAAGCCGCGGTGCGGGTGCCAGGGCGTGCCCTTGAGTTCTCTCAGTTGGGGGCGTAGGGTCGCCGACATGACACAAGGGGTTTGGTCTAGGGATAACAGGGTAATAGCGGCCGGCCATATTCAAAACAAACTTTA…	''',1.10''(00))!)!01)4)0:NKP;==>OU[X[[[O@^^^[[[GGT[[TT[^T[[^[GGGOOOGT[^^^^^[TT[TO[[[[^[[^^^^^[[[[^^^[^^^^^^^^^^[[[[[[[[^[^^^[[OO^[[^^^^^[[[[^[GGGO[[^^^^^^^^[^^^^^^^^^^^^[[[[[[[^^^^[^^^^[[[[[^^^^^^^^^^[T[^^^^[[[[[^^^^^^TTT[[^^^^^^^^[[[T[[^^^^^^[T[[^^^^[[[[TT[[^^^^[[[^[TTTTT[[T[[^[[TTTJ[TTT^^[TTTT[[[^^^^[[[[[^[[[^^^^^^^[[^^^^^[[[[^^[[[^^^^^^^^^^^^^^^^^^^^[JTTTT:T[T:T[[T@@T[TATCOAA[[[^[^^[CC[[[:[[CC…
13_P_208_CDVK63_26	0	reference	52	255	23S13M1I857M1D26M1D4M22S	=	1	0	AAATTTTCTGTTNACTTTCCANTGTGTACACATATTTCTGAAAATGAAAAATTCAATGGCTCGACTGCCAAATAAAGAAATGGTTACAATTTAAGGAAACAAATGTCCTTCTTGCACTAGGGGGGTGACATCCCTAGGTCCGGAGAATGTTTAAACAGAAGTTCCTATTCCGAAGTTCCTATTCTCTAGAAAGTATAGGAACTTCTCGTAGTGCCCCAACTGGGGTAACCTTTGAGTTCTCTCAGTTGGGGGCGTAGCGGTCTCGAAGCCGCGGTGCGGGTGCCAGGGCGTGCCCTTGAGTTCTCTCAGTTGGGGGCGTAGGGTCGCCGACATGACACAAGGGGTTTGGTCTAGGGATAACAGGGTAATAGCGGCCGGCCATATTCAAAACAAACTTTA…	(((...)))/00!60.)(**)!)BHJJ;>=>ORRTD7OZF@T[TO[[FFW2^TTT^[[[[[OOO[OOO^^^^^^^[TOTOJ[[[[^[[^^^^^[[[[[^[[^^[^^^^^^^[[[[^^^[[[^^^[[OO^[[^^[[[[[^^[[OOO[^[[^^^^^^^[^[[^^^^^^^^^^^^^[[[^^^^[^^^^^^[[[^^^[[^^^^[^[^^^^^^^[[^^^^[[[^^^^^^^^^^[^^^^[[[[^^^^^^[^[[[^^^^^^^[[[[^^^^[[[[[^^[TT[[[^^^[[[[^T[^^^[[[^^^^[[[[[^^^^^^[[^^^^^^^^^^[[^^^^^[[[[^^[[[^^^^^^^^^^^^^^^^^[[^[T[[[[A[[J:J[[[CC[^TTT[TCC[[TTT[^[TT[[[CT[[[…
14_P_208_CDVK64_28	0	reference	47	255	16S10M1D868M1D22M1D4M24S	=	1	0	AAAGTTTGTTTTAACCAAAATGTGTAACATATTCTGAAAATGAAAAATTCAATGGCTCGACTGCCAAATAAAGAAATGGTTACAATTTAAGGAAACAAATGTCCTTCTTGCACTAGGGGGGTGACATCCCTAGGTCCGGAGAATGTTTAAACAGAAGTTCCTATTCCGAAGTTCCTATTCTCTAGAAAGTATAGGAACTTCTCGTAGTGCCCCAACTGGGGTAACCTTTGAGTTCTCTCAGTTGGGGGCGTAGCGGTCTCGAAGCCGCGGTGCGGGTGCCAGGGCGTGCCCTTGAGTTCTCTCAGTTGGGGGCGTAGGGTCGCCGACATGACACAAGGGGTTTGGTCTAGGGATAACAGGGTAATAGCGGCCGGCCATATTCAAAACAAACTTTATTTA…	(1(),/))).//.+)(/54/1;NJF10D<TU[[[[G@[^[[[[GE[=[TT[^[[^^[OOO[OOGT[^^^X[O=3//04D[TTTTT[[[^[[[[^^^^^^[^^^^^^^^^^^^^^TOETT[T[OO^[[^^^[[[[[^^[GGGO[[[^^^^^^^[^^^^^^[[[[^^^^^^[[[^^^^[^^^^^^[[^^^^^^^^[[[^^^^^^^[[[[^^^^[[[[T[[^^[^^^[^^^^[[[[^^^^^^[[^^^^^^[[[[TT[^^[[[TTT^[[[[[[[TT[[^[[[[[[^^^^^^^^[^^^[[[[^^^^^[TT^^^^^^^^^^^^^^^^^[[[[^^[^[^^^^^^^^^^^^^^^^^^^^[[[TAAC[[T:TCCT@@T[TAT[JTA[[[CC[^^[[[[[C[TCC[[C[…
15_P_208_CDVK65_30	0	reference	51	255	26S875M1D19M27S	=	1	0	NNNNNATTTTTGGTTATANCNTACANTGTGTACACATATTCTGAAAATGAAAAATTCAATGGCTCGACTGCCAAATAAAGAAATGGTTACAATTTAAGGAAACAAATGTCCTTCTTGCACTAGGGGGGTGACATCCCTAGGTCCGGAGAATGTTTAAACAGAAGTTCCTATTCCGAAGTTCCTATTCTCTAGAAAGTATAGGAACTTCTCGTAGTGCCCCAACTGGGGTAACCTTTGAGTTCTCTCAGTTGGGGGCGTAGCGGTCTCGAAGCCGCGGTGCGGGTGCCAGGGCGTGCCCTTGAGTTCTCTCAGTTGGGGGCGTAGGGTCGCCGACATGACACAAGGGGTTTGGTCTAGGGATAACAGGGTAATAGCGGCCGGCCATATTCAAAACAAACT…	!!!!!..10.)))-./-(!(!))))!.INLM>==>J[[[[[^[@^^^[[[88?G^[^^^[[^^[GGGOOOO^^^^^^[[OT[TT^[[^^[[[[[[^^^[[[[[[^^[^^^^^^^[[[[[[[[[[^^^[[OO[^[^^^[[[[[^^^[OOO[[^^^^^^^^[[[[[[^^^^^^^^[[[[[[^[[[[^^^^^^[[[^^^^^^^^^[^[^^^[[[[[[^^^^^^^[[[^^^[^^^[^^[[[[[[^^^^^^^^^^^^^^[[[[[TTT^^^^[[[^[TTT[[[[T[[^[[[[[T[[[[^^[TTTT[[[^^^^^^[[[^[[[^^^^^^^[[^^[[[[[[[^^[[[^^^^^^^^^^^^^^^^^[[^[T[[[TA[^[:[[[[CC[[TAT[T[[[[[[C[^[JJT^[C[…
16_P_208_CDVK66_32	0	reference	47	255	17S879M1D19M30S	=	1	0	TTAAGTTTATTATTACNAAAATGTGTACACATATTCTGAAAATGAAAAATTCAATGGCTCGACTGCCAAATAAAGAAATGGTTACAATTTAAGGAAACAAATGTCCTTCTTGCACTAGGGGGGTGACATCCCTAGGTCCGGAGAATGTTTAAACAGAAGTTCCTATTCCGAAGTTCCTATTCTCTAGAAAGTATAGGAACTTCTCGTAGTGCCCCAACTGGGGTAACCTTTGAGTTCTCTCAGTTGGGGGCGTAGCGGTCTCGAAGCCGCGGTGCGGGTGCCAGGGCGTGCCCTTGAGTTCTCTCAGTTGGGGGCGTAGGGTCGCCGACATGACACAAGGGGTTTGGTCTAGGGATAACAGGGTAATAGCGGCCGGCCATATTCAAAACAAACTTTATT…	(10./20))*+-)--(!+<412<JNI;===IISS[[[[@[[^[[[GGG=[TT[^[[^^[GGGO[[[[^^^^^[[[T[T[^^[[^[[^^[^^[[[[TT[^^^[^^^^^^^^^^^^^^[^^^^^[[OO[^^^[[[[[[[[[[GGGO[[[^^^^^^^[^^^^^^[[T[^^^^^^^^^^^^^^^^^^^^[[[^^^^^^^^^[[T[^^^^[[[[^^[T[[[[[^^^^[[^^[[[[[[[^^^^^^^^[T[[^^^^^^^^[T[[^^^^^[[^[[[T[[[[TTT^^^[TTT^[[[[[T[[[T[[[^^^^^^^^^^[[[^^^^^^^[[^^^^^[[[[^^[^[^^^^[^^^^^^^^^^^^[^^[T[[[[A[^[:[[[[CC[[TAT[T[[[[[TT^^[[[[^[C[[[[[[…
17_P_208_CDVK67_34	0	reference	46	255	16S19M1I861M1D22M1D5M1D14M5S	=	1	0	AAATTTTTTTTTTATCTAAAATGTGTACACATATTTCTGAAAATGAAAAATTCAATGGCTCGACTGCCAAATAAAGAAATGGTTACAATTTAAGGAAACAAATGTCCTTCTTGCACTAGGGGGGTGACATCCCTAGGTCCGGAGAATGTTTAAACAGAAGTTCCTATTCCGAAGTTCCTATTCTCTAGAAAGTATAGGAACTTCTCGTAGTGCCCCAACTGGGGTAACCTTTGAGTTCTCTCAGTTGGGGGCGTAGCGGTCTCGAAGCCGCGGTGCGGGTGCCAGGGCGTGCCCTTGAGTTCTCTCAGTTGGGGGCGTAGGGTCGCCGACATGACACAAGGGGTTTGGTCTAGGGATAACAGGGTAATAGCGGCCGGCCATATTCAAAACAAACTTTAT…	(((.:778/068-/,6,51//5INKO;==>=TSTD7XZN@[[^[[[GGG=[TT[^[[^^[GGGO[[[[^^^^^[[OT[TT^[[[^[[^^[^^[[[[[[^[^^[^^^^^^^^^^^^^^[^^^^^[[OO[^^^^[[[^^^^[[OO[[[[^^^^^^^^[^[[^^^[[[[^^^^^^[[[^^^^[^^^^^^^^^^^^^^^[[[[^^^^^^^[[[[^^^^[[[[[^^^^^^^^[^^^^[[[[^^^^^^^^[[[^^^[[[[[[[[^^^^[[[[[[[[[[[[T^^^[[TT[T[[[[[[[^^^[[[[^^^^^^^[[[^^^^^^^^^^[[^^[[[^^[[^^^^[^^^^[[^^^^^^^^^^^[[^[T[[[TA[^J:JT[[CC[[[C[[OOA[[[[[^^[JOT^[C[T[[[…
18_P_208_CDVK68_36	0	reference	34	255	7S15M2D898M1D4M23S	=	1	0	CTTTAAGTTTTTTTTTTTAACATGTGTACACATATTCTGAAAATGAAAAATTCAATGGCTCGACTGCCAAATAAAGAAATGGTTACAATTTAAGGAAACAAATGTCCTTCTTGCACTAGGGGGGTGACATCCCTAGGTCCGGAGAATGTTTAAACAGAAGTTCCTATTCCGAAGTTCCTATTCTCTAGAAAGTATAGGAACTTCTCGTAGTGCCCCAACTGGGGTAACCTTTGAGTTCTCTCAGTTGGGGGCGTAGCGGTCTCGAAGCCGCGGTGCGGGTGCCAGGGCGTGCCCTTGAGTTCTCTCAGTTGGGGGCGTAGGGTCGCCGACATGACACAAGGGGTTTGGTCTAGGGATAACAGGGTAATAGCGGCCGGCCATATTCAAAACAAACTTTAT…	(((()**-2300647//00,))9HNKO;==>O[[^[[[O@^^^[[[GGT=^TTT^TT[^[[OO[OOO^^^^^^^[TTOOETT[[^[^[[[^^[[[[[[^^^[[^^^^^^^[[[[^^^[[T[^^[[OO^[[^^^[[[[[^^[OOO[^^^^^^^^^^[^^^^^^^^[^^^^^^^[[[^[[[^^^^^^^[[[^^^^^^^^^^^[[^^^^^[[[[[[^^^^^^^^^^[^^^[^^[[[[[^^^[[[^[[^^^^^^^^^^[[^^^^^[[[[^[[[[[[[[[[[^[[[[^[[^^^^^^^[^[^[[[[^^^^^^[[^^^^^^[[^^[[^^^^^^^[[^^^[[^^^^^^^^^^^^^^[[^^^^[[[[[[C[^J=J[[TAAT[OTT[JTA[[[[[[^^[[[[[C[[CAT…
19_P_208_CDVK69_38	0	reference	47	255	18S875M1D23M29S	=	1	0	CTTAAGCTCATTTTANCNAAAATGTGTACACATATTCTGAAAATGAAAAATTCAATGGCTCGACTGCCAAATAAAGAAATGGTTACAATTTAAGGAAACAAATGTCCTTCTTGCACTAGGGGGGTGACATCCCTAGGTCCGGAGAATGTTTAAACAGAAGTTCCTATTCCGAAGTTCCTATTCTCTAGAAAGTATAGGAACTTCTCGTAGTGCCCCAACTGGGGTAACCTTTGAGTTCTCTCAGTTGGGGGCGTAGCGGTCTCGAAGCCGCGGTGCGGGTGCCAGGGCGTGCCCTTGAGTTCTCTCAGTTGGGGGCGTAGGGTCGCCGACATGACACAAGGGGTTTGGTCTAGGGATAACAGGGTAATAGCGGCCGGCCATATTCAAAACAAACTTTAT…	))(/.))))''./))!)!05./3@MKL===>OU[X^^[O@[[^[[[GGG=[TT[^[[^^[GGGO[[[[^^^^^^[TT[TT^[^[[[[^^^^^[^^[[^[[^^^^^^^^^^^^^^^^^[^^^^^[[OO^^[^^^[[[[[^^[GGGO[[^^^^^^^^[^[[^^^^^[[^^^^[[[[[^^^^[^^^^[[[[[^^^^^^^^^[^[^^^^^^^[[^^^^^^^TT^^^^[[^^^^^[[OO[^^^[^[[[^[[[^^^[[[[[[[[^^^^[[[^[TTT[[[[[[[^^^^[[T^[[[[[[^[[[[OO[^^^^^^^[[^^^^^^[[^^[[^^^[[^^[[^^[[[^^^^^^^^^^^^^^^^^[^^[T[[[[C[^O:O[T[CC[[TAT[T[C[[[J>T^[OOT^[C[[[[[…
20_P_208_CDVK70_40	0	reference	52	255	24S874M1D22M1D4M24S	=	1	0	ATTAAGTTTTGTTTANCNAAAAATGTGTACACATATTCTGAAAATGAAAAATTCAATGGCTCGACTGCCAAATAAAGAAATGGTTACAATTTAAGGAAACAAATGTCCTTCTTGCACTAGGGGGGTGACATCCCTAGGTCCGGAGAATGTTTAAACAGAAGTTCCTATTCCGAAGTTCCTATTCTCTAGAAAGTATAGGAACTTCTCGTAGTGCCCCAACTGGGGTAACCTTTGAGTTCTCTCAGTTGGGGGCGTAGCGGTCTCGAAGCCGCGGTGCGGGTGCCAGGGCGTGCCCTTGAGTTCTCTCAGTTGGGGGCGTAGGGTCGCCGACATGACACAAGGGGTTTGGTCTAGGGATAACAGGGTAATAGCGGCCGGCCATATTCAAAACAAACTTTA…	((((0./..))).))!)!)..)'20LIK;==>OU[X[[[O@^^^[[[GGGG^TTT^TT[^[[OO[OOO[^^^^^[TEEEEJ[[T[^[[[[[^^[[[[^^[[^^[^^^[[[^[[[[^^^T[TT[[[[OO[^[^^^[[[[^^[[OOOO[[^^^^^^[[O[[[[[^[[[[^^^^[[[[^^[[[^^^^^^^[[[^^^^^[[^^[^[^^^[[[[[[^^^^^^^TT^^[[[^^^[^^[[[[^^^^^^^^[[^^^^^^^^^^[[^^^^^^^[[[T[[[^^[[[^^^[[[[^T[^^^^^^[TTT[[[^^^^[[[^[[^^^^^^[[^^[[^^[[[[[[[^^[[[^^^^^^^^^^^^^^^^^^^^[T[[[[AT[TC[[[[CC[[TAT[T[C[[[^^^^^[[[^[C[[T[…
21_P_208_CDVK71_42	0	reference	50	255	19S896M1D2M1D5M1D9M14S	=	1	0	TTAAGTTTATTTANCCAAAATGTGTACACATATTCTGAAAATGAAAAATTCAATGGCTCGACTGCCAAATAAAGAAATGGTTACAATTTAAGGAAACAAATGTCCTTCTTGCACTAGGGGGGTGACATCCCTAGGTCCGGAGAATGTTTAAACAGAAGTTCCTATTCCGAAGTTCCTATTCTCTAGAAAGTATAGGAACTTCTCGTAGTGCCCCAACTGGGGTAACCTTTGAGTTCTCTCAGTTGGGGGCGTAGCGGTCTCGAAGCCGCGGTGCGGGTGCCAGGGCGTGCCCTTGAGTTCTCTCAGTTGGGGGCGTAGGGTCGCCGACATGACACAAGGGGTTTGGTCTAGGGATAACAGGGTAATAGCGGCCGGCCATATTCAAAACAAACTTTATTT…	(()2./.'')/))!+(+..1/2FJK:2+8<T[X^^^[[^^=[[[GGG=[[[^[[^[^[[[[[[[[[^^[[^^[TT[T>OO[[^[[^^^^^^^[[[[[[^[^^^^[[[^^^^^^^^TT[[[^^[GGT[T[[^^^^^^^^^[[[[[[^^^^^^^^[^^^[[^[[T[^^^^^^^[[^[[[[^^^^^^[[[^^^^^^^^^[^[^^^^^[[[[[^^^TTT^^^^^^[^^^T[[^^^[[[^^^^^^^^^^^^^[[TT^^^^[[^^^[T[^^^^^^^^^^^^^^^^^^^^^^^^^^^^^^^[[^^^^^^^^^^^^^^^[[[[^^^[[[[[[^^^^^[[[^^^^^^^^^^^^^^^^^[^^[OTT>==[J=:JCC[:C[>>C[[[CC[[J><[[[AAT[CC[[CCTTA…
22_P_208_CDVK72_44	0	reference	35	255	6S14M2D14M1I861M1D22M1D4M25S	=	1	0	TTTAAGTTTTTTTTTTAAAATGTGTACACATATTTCTGAAAATGAAAAATTCAATGGCTCGACTGCCAAATAAAGAAATGGTTACAATTTAAGGAAACAAATGTCCTTCTTGCACTAGGGGGGTGACATCCCTAGGTCCGGAGAATGTTTAAACAGAAGTTCCTATTCCGAAGTTCCTATTCTCTAGAAAGTATAGGAACTTCTCGTAGTGCCCCAACTGGGGTAACCTTTGAGTTCTCTCAGTTGGGGGCGTAGCGGTCTCGAAGCCGCGGTGCGGGTGCCAGGGCGTGCCCTTGAGTTCTCTCAGTTGGGGGCGTAGGGTCGCCGACATGACACAAGGGGTTTGGTCTAGGGATAACAGGGTAATAGCGGCCGGCCATATTCAAAACAAACTTTATT…	1-((**+2100:;116?00/:CJKL===>=TTZD7XZN@^^^[[[GGG=[[[^^[[^^[[GGOOOO[^^^^^^[TT[O[^^[^^[[^^[[^[[[[[[^[^^^^^^^^^^[[[[[[[[[^^^^[[OO^[[^^[[[[[^^^[OOOO[[[^^^^^^^[[[^^^^^^^^^^^[[[[[[^^^^[^^^^^^[[[^^^^^^^^^[^[^^^[[[[[[^^^^^^^[[^^^^[[^^^^^[[[[[[^^^^^^[[^^^^^^^^^^[T[[^^^^^[[^[[[T[[[[T^^^[[[T[T[^^^^^^^^^^[[[^^^^[^[[[^^^^^^^^^^^^^^^^^^[[[[^^[[[^^^^^^^^^^^^^^^^^[^^[T[[CCC[[J:J[T[CC[CAAT[JTAC[[[C[^[[[[[CC[[CC[[…
23_P_208_CDVK73_46	0	reference	46	255	18S880M1D27M22S	=	1	0	ACAAATTTTTTTTTTATCTAACATGTGTACACATATTCTGAAAATGAAAAATTCAATGGCTCGACTGCCAAATAAAGAAATGGTTACAATTTAAGGAAACAAATGTCCTTCTTGCACTAGGGGGGTGACATCCCTAGGTCCGGAGAATGTTTAAACAGAAGTTCCTATTCCGAAGTTCCTATTCTCTAGAAAGTATAGGAACTTCTCGTAGTGCCCCAACTGGGGTAACCTTTGAGTTCTCTCAGTTGGGGGCGTAGCGGTCTCGAAGCCGCGGTGCGGGTGCCAGGGCGTGCCCTTGAGTTCTCTCAGTTGGGGGCGTAGGGTCGCCGACATGACACAAGGGGTTTGGTCTAGGGATAACAGGGTAATAGCGGCCGGCCATATTCAAAACAAACTTTA…	(1((.299511:97)4*2*?)))9KPQN;==>O[[[[[^[[^^=[[[GGGG^TTT^TT[^[GGGOOOO[^^^^^^TTOTJO[[[[^[[^^^^^[[[[[[[[^^^^^^[[[^[[[[^^^[^[[[^[[OO[^[^^^[[[[[^[[OOO[^^[^[^^^^^[[[[[[^[[[[^^^^^^[[[^^^^^^^^^^^[[[^^^^^^^^^[^[^^^^^[[[[^^^^^^^[[[[[^[[^^^^^[[[[[[^^^^^^^^[[[^^^^^^^[[^^^^^^^[[[[^^[[[[[[[[^^^^^^^^[[[[^^^^^[[[[^^^^^^^^[[^^^^^^[[^^[[^^^^^^^[[^^[^[^^^^^^^^^^^^^^^[^^^^[OT[[[C[^[C[[[[CC[[TTT[JJA[[[[[^^^[[[[[[[[CC…
24_P_208_CDVK74_48	0	reference	47	255	20S879M1D20M1D6M18S	=	1	0	NNNNAAGTTTTAGGTTTACTAACATGTGTACACATATTCTGAAAATGAAAAATTCAATGGCTCGACTGCCAAATAAAGAAATGGTTACAATTTAAGGAAACAAATGTCCTTCTTGCACTAGGGGGGTGACATCCCTAGGTCCGGAGAATGTTTAAACAGAAGTTCCTATTCCGAAGTTCCTATTCTCTAGAAAGTATAGGAACTTCTCGTAGTGCCCCAACTGGGGTAACCTTTGAGTTCTCTCAGTTGGGGGCGTAGCGGTCTCGAAGCCGCGGTGCGGGTGCCAGGGCGTGCCCTTGAGTTCTCTCAGTTGGGGGCGTAGGGTCGCCGACATGACACAAGGGGTTTGGTCTAGGGATAACAGGGTAATAGCGGCCGGCCATATTCAAAACAAACTTT…	!!!!)**-2/)+*(,5)/))5+)).INOO8=0;T[[[[[^[[^^=[[[GGGG[[^^^[[^^[[GGOOOGT[^^^^^TOOTOJ[[[[^^^[^[[^[[[[[[[[^^[^^^^^^^[[[[[[[[J[[[^[[OO^[[^^^[[[[[^[[OOO[^^[^[[[^^^[^^^^^^^^[[^^^^^[^^^^[[[[^^^^^^[[[^^^^^^^^^[^[^^^^^^^[[^^^^[[[^^^^^^[^^^[^^^^[[[[^^^^^^^[TT[^^^^^^^[[^^^^^^^[[[[[[T[[[[T^^^^^^[[T[[[[[[[^[[T[OO[[^^[[[^[[^^^^^^[[[[^^^^^^^[[[[^^[^[^^^^^^^^^^^^^^^[^^^^[JT[CAA[[[C[AA[CC[C[C[[T[CT[[C[C[[C[[[[C[TC…
25_P_208_CDVK75_50	0	reference	52	255	26S13M1I13M1D847M1D22M1D4M23S	=	1	0	TTCGAAGCTNGGTTAAACAACCAATGGTGTACACATATTTCTGAAAATGAAAATTCAATGGCTCGACTGCCAAATAAAGAAATGGTTACAATTTAAGGAAACAAATGTCCTTCTTGCACTAGGGGGGTGACATCCCTAGGTCCGGAGAATGTTTAAACAGAAGTTCCTATTCCGAAGTTCCTATTCTCTAGAAAGTATAGGAACTTCTCGTAGTGCCCCAACTGGGGTAACCTTTGAGTTCTCTCAGTTGGGGGCGTAGCGGTCTCGAAGCCGCGGTGCGGGTGCCAGGGCGTGCCCTTGAGTTCTCTCAGTTGGGGGCGTAGGGTCGCCGACATGACACAAGGGGTTTGGTCTAGGGATAACAGGGTAATAGCGGCCGGCCATATTCAAAACAAACTT…	((+(4.)))!)/0.**)**))(+-76<<L===6=JQQQD7PTZ1GMT[[[SSI^[^^^[[^^[[GGO[[[[^^^^^^[[[[TO[[[[^^^[^^^^[[[[^^[[^[[^^^^^^^^^^[[[[[[[[^^^^[[[^^^[[[[^^[T[^[OOO[[^^^^^^^[[^[[^^^[[[[^^^^^^^^^^[[[^^^[[[[^^^^^^^^^^^^[^^^^^^^^^[[[^^^^^^[[T[[^[^^^[[[^^[[^^^^[[[^[[^^^^^[[[[^^[[T[^^^^^[^^[[[[[^^[^^^^^[[[T^^^^^^^^[[T[[[[[^^[[[^^^^^^^^^^^^^[^^^^^^^^[[^^^^^^^^^^^^^^^^^^^^^^^^^[[[[[O>T^O:OCA[CC[CTAT[[CC[[TTA[^^TTT[CC[[…
26_P_208_CDVK76_52	0	reference	52	255	26S13M1I884M1D4M24S	=	1	0	TTTGAAGTTTNGGTTTAAACTNCAATGTGTACACATATTTCTGAAAATGAAAAATTCAATGGCTCGACTGCCAAATAAAGAAATGGTTACAATTTAAGGAAACAAATGTCCTTCTTGCACTAGGGGGGTGACATCCCTAGGTCCGGAGAATGTTTAAACAGAAGTTCCTATTCCGAAGTTCCTATTCTCTAGAAAGTATAGGAACTTCTCGTAGTGCCCCAACTGGGGTAACCTTTGAGTTCTCTCAGTTGGGGGCGTAGCGGTCTCGAAGCCGCGGTGCGGGTGCCAGGGCGTGCCCTTGAGTTCTCTCAGTTGGGGGCGTAGGGTCGCCGACATGACACAAGGGGTTTGGTCTAGGGATAACAGGGTAATAGCGGCCGGCCATATTCAAAACAAACT…	,,((.../..!1-*+()*-4.!,.'22KHJ>>==OSSTD7UZF@[^^[[[GGGT[[^[TO^^^[[GEOT[[[^^^^^^TOEJ=O[[^[T[[[^^^^[[[[[[[[^[[^^^^^^^^^^^^^^[T[[[^[[OOT[^^^^[[[[^^^^[[[[[[^^^^^^^^T^^^^^^^^^^^^^[[^[[[^^^^^^^[[[[[[[^^^^^^^^^[^[^^^^^[[^^[TTT^[[T[[^^^[^^^^^^^^[[[[^^^^^^^^^^^^^^^^^^[^^^^^^^^^^^[[[[[[^^^^^^^^TTTO^^^^[^^[[[[^[[^^[[[^^^^^^^^^^^^^^^^^^^^^[[^^^^^[^[^^^^^^^^^^^^[[^^^^^^[T[[[[CT[E:JCC[CC[[[C[[[[C[[[[[[^[JJT^[AT…
NewyReFem1_p208_CHHE04_1	0	reference	48	255	17S23M1D6M1D862M1I13M1D8M1I6M11S	=	1	0	TTAAACTTNATTTTTACAAATGTGTACACATATTCTGAAATGAAAATTCAATGGCTCGACTGCCAAATAAAGAAATGGTTACAATTTAAGGAAACAAATGTCCTTCTTGCACTAGGGGGGTGACATCCCTAGGTCCGGAGAATGTTTAAACAGAAGTTCCTATTCCGAAGTTCCTATTCTCTAGAAAGTATAGGAACTTCTCGTAGTGCCCCAACTGGGGTAACCTTTGAGTTCTCTCAGTTGGGGGCGTAGCGGTCTCGAAGCCGCGGTGCGGGTGCCAGGGCGTGCCCTTGAGTTCTCTCAGTTGGGGGCGTAGGGTCGCCGACATGACACAAGGGGTTTGGTCTAGGGATAACAGGGTAATAGCGGCCGGCCATATTCAAAACAAACTTTATTTAG…	((:0..2)!(.3:A1*4+GHLEJNN;===<I@S[[[[NF0TT[NF0OOT[[[^^^^[OOT^^[TTT[^^^[^[[OO[[^[^[[^[[[^[[[[[[^[^^^^^^^^^^^^[[[^^[^^^^^^^[[^^[^^^^[[^^^^[OO[[[[^^^^^^^^[^^^^^^^^^^^^^^^^^^^^^^^[[^^^^^[[[^^[^^^^^^^^[[^^^^^[[T[[[[^^^[^^[^^^^^[[^^^^^^^^^^^^[[[[^^^^[[[^^[[[^^^^^^[[[[[^^[[[[^^^^[[[^[^[^^^^^^^^^^^^[[[[^^^^^^^^[[[^^^^^^^[[^^^^^^^^[^^[[[^^^^^^^^^^^^^^^[^[^^[[^^^^^^^^^^^^^^^^^^^^^^^^^^^[[[^^^^^^^[[^^[[[^^^…
NewyReFem2_p208_CHHE05_3	0	reference	48	255	17S922M6S	=	1	0	TTAAACTTTNTTTTTACAAATGTGTACACATATTCTGAAAATGAAAAATTCAATGGCTCGACTGCCAAATAAAGAAATGGTTACAATTTAAGGAAACAAATGTCCTTCTTGCACTAGGGGGGTGACATCCCTAGGTCCGGAGAATGTTTAAACAGAAGTTCCTATTCCGAAGTTCCTATTCTCTAGAAAGTATAGGAACTTCTCGTAGTGCCCCAACTGGGGTAACCTTTGAGTTCTCTCAGTTGGGGGCGTAGCGGTCTCGAAGCCGCGGTGCGGGTGCCAGGGCGTGCCCTTGAGTTCTCTCAGTTGGGGGCGTAGGGTCGCCGACATGACACAAGGGGTTTGGTCTAGGGATAACAGGGTAATAGCGGCCGGCCATATTCAAAACAAACTTTATTT…	(160./2..!.BDD:*4+KIJEOTT=>==<PBZ[[[[[^^=[[[GG[=[OO[^[[[^[OOO[[[[^^^[[^^^^^[OO[[^[[[[^[[[^[[[[TTT[^[[[[^^^^^^^^[[[^[^^^^^^^[[^^T^^^^[[^[^[^[OOO[[[[[[[^[[[^^^^^^^^^[[^^^^^^^^^^^^^^^^^^^[[[^^^^^^^^^[^^^^^^^[[[[^^^^^^^[[^^^^^^^[[^^^^[[[^^^^^[[[[^[[[^^^^^[TT[[[^^^[[[[[^^[[[^^^^^^^^^[^^^^^^^^^^^^[[[[^^^^^^^[[[^^^^^^^^^^[[^^^^^[[[[^^[^[^^^[[^^^^^^^^^[[^^^^[[^^^^^^[[[^[[^^^^^[[[^[^^^^^^^^^^^^^^^^^^^^^^[…
NewyReFem3_p208_CHHE06_5	0	reference	33	255	4S11M3D916M14S	=	1	0	ATAATTTTATTTTTTAAAATGTGTACACATATTCTGAAAATGAAAAATTCAATGGCTCGACTGCCAAATAAAGAAATGGTTACAATTTAAGGAAACAAATGTCCTTCTTGCACTAGGGGGGTGACATCCCTAGGTCCGGAGAATGTTTAAACAGAAGTTCCTATTCCGAAGTTCCTATTCTCTAGAAAGTATAGGAACTTCTCGTAGTGCCCCAACTGGGGTAACCTTTGAGTTCTCTCAGTTGGGGGCGTAGCGGTCTCGAAGCCGCGGTGCGGGTGCCAGGGCGTGCCCTTGAGTTCTCTCAGTTGGGGGCGTAGGGTCGCCGACATGACACAAGGGGTTTGGTCTAGGGATAACAGGGTAATAGCGGCCGGCCATATTCAAAACAAACTTTATTTA…	(()))5D5))==J=75IONOOOT[=O=T=[^[[[[[[[[=[[[[T[=[[[^[O[[^^[GGT[[[^[[[^^^^^^[OO[[^[^[[^[[[^[[[[^^^[[[[^^[[[^^^^[[[^^[^^^^^[[GGT^T^^^^[[[^^^^[OOOTT[[^^^^[[[^[^^^^[[[^^^^[^^^^^^^^^[^^^^^^^^^^^^^^^^^^T[T^^^^^[[T[[[^^[[[^^^^^^^^^^^^^^[[[^^[[[^[^[[^^^^^^^^^[[[^^^^^^[[[[[^^[[[TT[^^^^^^[^^^^^^^^^^^^^^[[[[^^^^^^[[^^^^^^^^^^[[^^^^^^^^[^^[^[^^^[[^^^^^^^^^^^^[^^[[^^^^^^^^^^^[^^^^^[[^^^^^^^[[[^^^^^^^^^^[[^^^^^…
NewyReFem4_p208_CHHE07_7	0	reference	40	255	8S9M2D27M1D876M23S	=	1	0	TAAANTCATTTTTAAAATGTGTACACATATTCTGAAAATGAAAATTCAATGGCTCGACTGCCAAATAAAGAAATGGTTACAATTTAAGGAAACAAATGTCCTTCTTGCACTAGGGGGGTGACATCCCTAGGTCCGGAGAATGTTTAAACAGAAGTTCCTATTCCGAAGTTCCTATTCTCTAGAAAGTATAGGAACTTCTCGTAGTGCCCCAACTGGGGTAACCTTTGAGTTCTCTCAGTTGGGGGCGTAGCGGTCTCGAAGCCGCGGTGCGGGTGCCAGGGCGTGCCCTTGAGTTCTCTCAGTTGGGGGCGTAGGGTCGCCGACATGACACAAGGGGTTTGGTCTAGGGATAACAGGGTAATAGCGGCCGGCCATATTCAAAACAAACTTTATTTAGTG…	9:-)!)))/2;;//7CEGHIKP=>=<<00?U[[[O[^=TT[FF0OOT[[[^[^[[[[[OJJT[[^[^^^[[[TO[[^[[^^^[[[^[[[^TT[[[[[^^[[[[[[^[[[^^[^^^^^^[OO^^[^^^[[[^T[[^[[[[[[^^^^^^^^[^[^^^^[[[^^^^^[[[[[^^^^[[^^^^^^^^^^^^^^^^^[^^^^^^^[[^^^^^^^^^[[[[[^^^^[[^^^^[[[^^^^^^^[^^^^^[[[^^^[[[[[^^[[[^^^^^^^^[[[^^^[[[[^[^[[[[[[^^^^^[[[[[[^^^^[[[^^^^^^^^^[[^^^^^^^[[^^[[[^^^^^^^^^^^^^^^[^^^^[[^^^[[^^^^^^^^^^^^^^^^^^^^^^^^^^^^^^^^[[^^[[[^^^^^…
NewyReMale5_p208_CHHE08_9	0	reference	49	255	18S16M1I6M1D6M1D870M28S	=	1	0	TAAACTCANNNTTCATCAAATGTGTACACATATTTCTGAAATGAAAATTCAATGGCTCGACTGCCAAATAAAGAAATGGTTACAATTTAAGGAAACAAATGTCCTTCTTGCACTAGGGGGGTGACATCCCTAGGTCCGGAGAATGTTTAAACAGAAGTTCCTATTCCGAAGTTCCTATTCTCTAGAAAGTATAGGAACTTCTCGTAGTGCCCCAACTGGGGTAACCTTTGAGTTCTCTCAGTTGGGGGCGTAGCGGTCTCGAAGCCGCGGTGCGGGTGCCAGGGCGTGCCCTTGAGTTCTCTCAGTTGGGGGCGTAGGGTCGCCGACATGACACAAGGGGTTTGGTCTAGGGATAACAGGGTAATAGCGGCCGGCCATATTCAAAACAAACTTTATTTA…	34..0/0-!!!5++)45+<=GEEHL;==<<5)+6:;QRNF:TTUSF:TT[XJT[T^[TOOOOTTT^^[TTT^[[TEET[[[^^^^[[[^[[[^TT[[[[[[[^^^^^^[[^[[^^^^^^[[[[[^^TTT[[[[^^^^^[[[[[[^^^^^^^^[^[^^^^[[[^^^^[^^^^^^^^^^^[[^^^[[[^^^^^^^^^[^^^^^^^[[[[^^^^^^^^^^^^^^^^^^^^^^^^^^^^^^^^[[^^^^^^^^^^^^^^^^^[TT[[[^^[[[[[[^^^^^^[[[[[[[^^^^^^[[[[^^^[[^^^[[^^^^^^^^^^[[^^^^^^^^^^^[^[^^^[^^^^^^^^[[[[^[^^[[^^^^^^^^^^^^^^^^^^^^^^^^^^[[[^^^^^[[[[[^^[[[^^…
NewyReMale6_p208_CHHE09_11	0	reference	34	255	6S9M4D912M1I10M6S	=	1	0	ATAAACTTTATTTTTAAAATGTGTACACATATTCTGAAAATGAAAAATTCAATGGCTCGACTGCCAAATAAAGAAATGGTTACAATTTAAGGAAACAAATGTCCTTCTTGCACTAGGGGGGTGACATCCCTAGGTCCGGAGAATGTTTAAACAGAAGTTCCTATTCCGAAGTTCCTATTCTCTAGAAAGTATAGGAACTTCTCGTAGTGCCCCAACTGGGGTAACCTTTGAGTTCTCTCAGTTGGGGGCGTAGCGGTCTCGAAGCCGCGGTGCGGGTGCCAGGGCGTGCCCTTGAGTTCTCTCAGTTGGGGGCGTAGGGTCGCCGACATGACACAAGGGGTTTGGTCTAGGGATAACAGGGTAATAGCGGCCGGCCATATTCAAAACAAACTTTATTTA…	(1D-)*2:+))III2EJNNOEOTT;<<J=[TOTTTT@TTOOT[GGX=>JO[[O[[^^[OOT[[OT[^^^^^^^^[TO[[^[[^^[[^^^[^[[^^^[[[[^^^^^^^^^^^^^^[^^^^^[[GGT^T^^^^[[^^^^^[OOO[[^^^^^^[[[^[^^^^[[[[^^^^^^^^^^^^^[^^^^^^[[[^^^[[[^[[[^^^^^^^[[^^^^^^^^^^^^^^^^^^[[^^^^^^^^^^^^[[^[[^^^^^^^^[[[[[[^^^[[^^^^^^^^[[[^^^^^^[[[[[[[^^^^^^^^[[[[[[^^^^[^^^^^^^^^^^^^^^^^^^^[[^^^[[^^^^^^^^^^^^^^^[^[^^[[^^^^^^^^[[^^^^^^^^^^^^^^^[[[^^^^^^[[[[[^^^^^^^…
NewyReMale7_p208_CHHE10_13	0	reference	33	255	4S11M3D18M1I864M48S	=	1	0	ATAATTTTATTTTTTAAAATGTGTACACATATTTCTGAAAATGAAAAATTCAATGGCTCGACTGCCAAATAAAGAAATGGTTACAATTTAAGGAAACAAATGTCCTTCTTGCACTAGGGGGGTGACATCCCTAGGTCCGGAGAATGTTTAAACAGAAGTTCCTATTCCGAAGTTCCTATTCTCTAGAAAGTATAGGAACTTCTCGTAGTGCCCCAACTGGGGTAACCTTTGAGTTCTCTCAGTTGGGGGCGTAGCGGTCTCGAAGCCGCGGTGCGGGTGCCAGGGCGTGCCCTTGAGTTCTCTCAGTTGGGGGCGTAGGGTCGCCGACATGACACAAGGGGTTTGGTCTAGGGATAACAGGGTAATAGCGGCCGGCCATATTCAAAACAAACTTTATTT…	(())).:5-+?@@<75;@AB=>HK=====LO78+8PP1GGJTTTGGW=JOOTTO[[^^[[[[^^[[^^^^^^^^^[OO[[^[[[[[[^^^^^[[^^^^[OO[[^^^^^^^^^^^^[^^^^^^[OO^^T^^^[[[^^^^[OO[[[[[[[^^^^^[^^^^^^^^^[^^^^[[^^^^^^^[[^^^[^^^[^^^^^^^^^^^^^^^^^[[[[^^^^^^^^^[[[^[[[^^^^^[[[^^^^^^[[[[[^^^^^^^^[^[^^^^^^[[[^[^^^^^[[[^^^^^^[[^^[[[^^^^^^[[[[^^^[[[TTT[^^^^^^^^^^[[^^^^^^^[[^^[[[^^^^^^^^^[[[^^^^^[[^[[[^^^[^^^^^[[^^^^[C[^^^^^^^[TT^^^^^^^^^^[[^^^^…
NewyReMale8_p208_CHHE11_15	0	reference	34	255	6S9M4D24M1D6M1D870M1D5M24S	=	1	0	TTAAACTTTATTTTTAAAATGTGTACACATATTCTGAAATGAAAATTCAATGGCTCGACTGCCAAATAAAGAAATGGTTACAATTTAAGGAAACAAATGTCCTTCTTGCACTAGGGGGGTGACATCCCTAGGTCCGGAGAATGTTTAAACAGAAGTTCCTATTCCGAAGTTCCTATTCTCTAGAAAGTATAGGAACTTCTCGTAGTGCCCCAACTGGGGTAACCTTTGAGTTCTCTCAGTTGGGGGCGTAGCGGTCTCGAAGCCGCGGTGCGGGTGCCAGGGCGTGCCCTTGAGTTCTCTCAGTTGGGGGCGTAGGGTCGCCGACATGACACAAGGGGTTTGGTCTAGGGATAACAGGGTAATAGCGGCCGGCCATATTCAAAACAAACTTTATTTAGT…	11?5)*-:+))DDD:EFGG=E=OM;==>=RRJGGGTNF:[XXNF:TTT[[[^^^^[OOT^^TT[[^^^^^[[[OO[[^[^^^[[^^^[^[[^^^[[[[^^[[[[[[^[[^^^^^^^^[[[[[^^TTT[[[[^[^[^[[[[[[^^^^^^^^[^[^^^^[[[^^[[[[[^^^^^^^^^^^^^^[[[^^^^^^^^^[^[^^^^^^[[[^^^^^^^^^[[[^^^^^[^^[[[[^^^^^^[[[[^^^^^^^^^^^^^^^^^[[[[[[^^[[[[[[^^^^^^^^[^^^^^^^^^^[[[[^^^^^^^^[[^^^^^^^^^^[[^^^^^^^[[^^^[[^^^^^^^^^^^^^^^^^^^^[^^^^^[^^^^^[[^^^^^^^^^[[^^[[[^^^^^^^[[[[^^^^^^^^^…
WANG_Y9S_4_yReM_2F2nd_R1	16	reference	1	255	346S293M192I91M17D568M72S	=	1	0	GAAAAATTTCGATATATCTACAATTCATCTACAATCTTTACTAAATTTTGAAAAAGGAACACTTTGAATTTCGAACTGTCAATCGTATCATTAGAATTTAATCTAAATTTAAATCTTGCTAAAGGAAATAGCAAGGAACACTTTCGTCGTCGGCTACGCATTCATTGTAAAATTTTAAATTTTGACATTCCGCACTTTTTGATAGATAAGCGAAGAGTATTTTTATTACATGTATCGCAAGTATTCATTTCAACACACATATCTATATATATATATATATATATATATATATATATATATATGTTATATATTTATTCAATTTTGTTTACCATTGATCAATTTTTCACACATGAAACAACCGCCAGCATTATATAATTTTTTTATTTTTTTAAAAAATGT…	*
WANG_Y9S_5_yReM_2F2nd_R2	0	reference	1	255	348S263M192I121M17D568M72S	=	1	0	GAAAAATTTCGATATATCTACAATTCATCTACAATCTTTACTAAATTTTGAAAAAGGAACACTTTGAATTTCGAACTGTCAATCGTATCATTAGAATTTAATCTAAATTTAAATCTTGCTAAAGGAAATAGCAAGGAACACTTTCGTCGTCGGCTACGCATTCATTGTAAAATTTTAAATTTTGACATTCCGCACTTTTTGATAGATAAGCGAAGAGTATTTTTATTACATGTATCGCAAGTATTCATTTCAACACACATATCTATATATATATATATATATATATATATATATATATATATATGTTATATATTTATTCAATTTTGTTTACCATTGATCAATTTTTCACACATGAAACAACCGCCAGCATTATATAATTTTTTTATTTTTTTAAAAAAT…	*
WANG_Y9S_6_yReM_2F2nd_R3	0	reference	1	255	349S263M192I121M17D568M71S	=	1	0	CGAAAAATTTCGATATATCTACAATTCATCTACAATCTTTACTAAATTTTGAAAAAGGAACACTTTGAATTTCGAACTGTCAATCGTATCATTAGAATTTAATCTAAATTTAAATCTTGCTAAAGGAAATAGCAAGGAACACTTTCGTCGTCGGCTACGCATTCATTGTAAAATTTTAAATTTTGACATTCCGCACTTTTTGATAGATAAGCGAAGAGTATTTTTATTACATGTATCGCAAGTATTCATTTCAACACACATATCTATATATATATATATATATATATATATATATATATATATATGTTATATATTTATTCAATTTTGTTTACCATTGATCAATTTTTCACACATGAAACAACCGCCAGCATTATATAATTTTTTTATTTTTTTAAAAAA…	*
